# Supplementary material for: ﻿Smooth post-labial chaetae in Homidia (Collembola, Entomobryidae) and the description of four new species from China with the aid of DNA barcoding
Source: Zookeys. 2024 Sep 25;1213:41–73. doi: 10.3897/zookeys.1213.123839 (PMC11447461; doi:10.3897/zookeys.1213.123839)
Supplement: XML Treatment for Homidia [file zookeys.1213.123839-treatment1.xml]

<!DOCTYPE tp:taxon-treatment
  PUBLIC "-//TaxonX//DTD Taxonomic Treatment Publishing DTD v0 20100105//EN" "tax-treatment-NSO.dtd">
<tp:taxon-treatment xmlns:tp="http://www.plazi.org/taxpub"><tp:treatment-meta><kwd-group><label>Taxon classification</label><kwd>
                <named-content content-type="kingdom">Animalia</named-content>
              </kwd><kwd>
                <named-content content-type="order">Collembola</named-content>
              </kwd><kwd>
                <named-content content-type="family">Entomobryidae</named-content>
              </kwd></kwd-group><mixed-citation publication-type="journal"><person-group><name><surname>Zhou</surname><given-names>Rong</given-names></name><name><surname>Huang</surname><given-names>Ling</given-names></name><name><surname>Ma</surname><given-names>Yi-Tong</given-names></name></person-group><article-title>﻿Smooth post-labial chaetae in <italic><tp:taxon-name><tp:taxon-name-part taxon-name-part-type="genus" reg="Homidia">Homidia</tp:taxon-name-part></tp:taxon-name></italic> (<tp:taxon-name><tp:taxon-name-part taxon-name-part-type="order">Collembola</tp:taxon-name-part></tp:taxon-name>, <tp:taxon-name><tp:taxon-name-part taxon-name-part-type="family">Entomobryidae</tp:taxon-name-part></tp:taxon-name>) and the description of four new species from China with the aid of DNA barcoding</article-title><source>Zookeys</source><day>25</day><month>09</month><year>2024</year><volume>1213</volume><fpage>41</fpage><lpage>73</lpage><pub-id pub-id-type="doi">10.3897/zookeys.1213.123839</pub-id></mixed-citation></tp:treatment-meta><tp:nomenclature><label>﻿Genus</label><tp:taxon-name>
              <object-id xmlns:xlink="http://www.w3.org/1999/xlink" content-type="arpha" xlink:type="simple">1516F3EF-4CB1-5C79-B322-155FFCE4A9AF</object-id>
              <tp:taxon-name-part taxon-name-part-type="genus" reg="Homidia">Homidia</tp:taxon-name-part>
            </tp:taxon-name><tp:taxon-authority>Börner, 1906</tp:taxon-authority></tp:nomenclature><tp:treatment-sec sec-type="diagnosis" id="SECID0EYDAE"><title>Diagnosis.</title><p>Moderate size, usually 1–2 mm; eyes 8+8; antennae four segmented; mucro bidentate and with a basal spine, subapical tooth much larger than apical one; dentes with spines; scales absent on body; macrochaetae on anterior part of <abbrev xmlns:xlink="http://www.w3.org/1999/xlink" xlink:title="abdominal segment(s)" id="ABBRID0E5DAE" xlink:type="simple">Abd</abbrev>. IV arranged as an irregular “collar”.</p></tp:treatment-sec></tp:taxon-treatment>
