# Supplementary material for: ﻿Smooth post-labial chaetae in Homidia (Collembola, Entomobryidae) and the description of four new species from China with the aid of DNA barcoding
Source: Zookeys. 2024 Sep 25;1213:41–73. doi: 10.3897/zookeys.1213.123839 (PMC11447461; doi:10.3897/zookeys.1213.123839)
Supplement: XML Treatment for Homidia longiantenna [file zookeys.1213.123839-treatment2.xml]

<!DOCTYPE tp:taxon-treatment
  PUBLIC "-//TaxonX//DTD Taxonomic Treatment Publishing DTD v0 20100105//EN" "tax-treatment-NSO.dtd">
<tp:taxon-treatment xmlns:tp="http://www.plazi.org/taxpub"><tp:treatment-meta><kwd-group><label>Taxon classification</label><kwd>
                <named-content content-type="kingdom">Animalia</named-content>
              </kwd><kwd>
                <named-content content-type="order">Collembola</named-content>
              </kwd><kwd>
                <named-content content-type="family">Entomobryidae</named-content>
              </kwd></kwd-group><mixed-citation publication-type="journal"><person-group><name><surname>Zhou</surname><given-names>Rong</given-names></name><name><surname>Huang</surname><given-names>Ling</given-names></name><name><surname>Ma</surname><given-names>Yi-Tong</given-names></name></person-group><article-title>﻿Smooth post-labial chaetae in <italic><tp:taxon-name><tp:taxon-name-part taxon-name-part-type="genus" reg="Homidia">Homidia</tp:taxon-name-part></tp:taxon-name></italic> (<tp:taxon-name><tp:taxon-name-part taxon-name-part-type="order">Collembola</tp:taxon-name-part></tp:taxon-name>, <tp:taxon-name><tp:taxon-name-part taxon-name-part-type="family">Entomobryidae</tp:taxon-name-part></tp:taxon-name>) and the description of four new species from China with the aid of DNA barcoding</article-title><source>Zookeys</source><day>25</day><month>09</month><year>2024</year><volume>1213</volume><fpage>41</fpage><lpage>73</lpage><pub-id pub-id-type="doi">10.3897/zookeys.1213.123839</pub-id></mixed-citation></tp:treatment-meta><tp:nomenclature><label>﻿</label><tp:taxon-name>
              <object-id xmlns:xlink="http://www.w3.org/1999/xlink" content-type="arpha" xlink:type="simple">98B6E4A3-384A-5F33-9A05-C11BD8873059</object-id>
              <tp:taxon-name-part taxon-name-part-type="genus" reg="Homidia">Homidia</tp:taxon-name-part>
              <tp:taxon-name-part taxon-name-part-type="species" reg="longiantenna">longiantenna</tp:taxon-name-part>
              <object-id xmlns:xlink="http://www.w3.org/1999/xlink" content-type="zoobank" xlink:type="simple">https://zoobank.org/67A3996A-CCA2-42CC-BD48-3C878435D11F</object-id>
            </tp:taxon-name><tp:taxon-status xmlns:xlink="http://www.w3.org/1999/xlink" xlink:type="simple">sp. nov.</tp:taxon-status><xref ref-type="fig" rid="F1">Figs 1</xref><xref ref-type="fig" rid="F2">, 2−8</xref><xref ref-type="fig" rid="F3">, 9−11</xref><xref ref-type="fig" rid="F4">, 12−17</xref><xref ref-type="fig" rid="F5">, 18</xref><xref ref-type="fig" rid="F6">, 19</xref><xref ref-type="fig" rid="F7">, 20–27</xref><xref ref-type="table" rid="T2">, Tables 2</xref><xref ref-type="table" rid="T3">, 3</xref></tp:nomenclature><tp:treatment-sec sec-type="type material" id="SECID0EPGAE"><title>Type material.</title><p><bold><italic>Holotype</italic></bold> • ♀ on slide, China, Guangxi Zhuang Autonomous Region, Guilin City, Longsheng Autonomous County, Huaping Natural Reserve, Tianping Mountain, 31-V-2023, <named-content xmlns:xlink="http://www.w3.org/1999/xlink" content-type="dwc:verbatimCoordinates" xlink:type="simple"><named-content content-type="geo-json" specific-use="{&#34;type&#34;:&#34;Point&#34;,&#34;coordinates&#34;:[109.913056,25.631111]}" id="NCID0E4GAE" xlink:type="simple">25°37′52″N, 109°54′47″E</named-content></named-content>, 935.4 m asl, sample number 1281. <bold><italic>Paratype</italic></bold> • ♀ on slide, same data as holotype. All collected by Y-T Ma.</p></tp:treatment-sec><tp:treatment-sec sec-type="description" id="SECID0EFHAE"><title>Description.</title><p><bold><italic>Size</italic>.
              </bold> Body length up to 3.02 mm.</p><p><bold><italic>Coloration</italic>.
              </bold> Ground colour pale yellow; eye patches dark blue; scattered brown pigment present on body, especially tibiotarsus, lateral and posterior parts of <abbrev xmlns:xlink="http://www.w3.org/1999/xlink" xlink:title="abdominal segment(s)" id="ABBRID0EXHAE" xlink:type="simple">Abd</abbrev>. IV, sometimes <abbrev xmlns:xlink="http://www.w3.org/1999/xlink" xlink:title="antennal segment(s)" id="ABBRID0E2HAE" xlink:type="simple">Ant</abbrev>. III–IV and <abbrev xmlns:xlink="http://www.w3.org/1999/xlink" xlink:title="abdominal segment(s)" id="ABBRID0E6HAE" xlink:type="simple">Abd</abbrev>. II–III also with brown pigment (Fig. <xref ref-type="fig" rid="F1">1</xref>).</p><fig id="F1" position="float" orientation="portrait"><object-id xmlns:xlink="http://www.w3.org/1999/xlink" content-type="doi" xlink:type="simple">10.3897/zookeys.1213.123839.figure1</object-id><object-id xmlns:xlink="http://www.w3.org/1999/xlink" content-type="arpha" xlink:type="simple">299C8F16-9DA7-5084-BE42-694D6A0162B9</object-id><label>Figure 1.</label><caption><p>Habitus of <italic><tp:taxon-name><tp:taxon-name-part taxon-name-part-type="genus" reg="Homidia">Homidia</tp:taxon-name-part><tp:taxon-name-part taxon-name-part-type="species" reg="longiantenna">longiantenna</tp:taxon-name-part></tp:taxon-name></italic> sp. nov. (lateral view). Scale bar: 500 μm.</p></caption><graphic xmlns:xlink="http://www.w3.org/1999/xlink" xlink:href="zookeys-1213-041_article-123839__-g001.jpg" position="float" orientation="portrait" xlink:type="simple" id="oo_1140997.jpg"><uri content-type="original_file" xlink:type="simple">https://binary.pensoft.net/fig/1140997</uri></graphic></fig><p><bold><italic>Head</italic>.</bold> Antenna not annulated and 0.98–1.07 times length of body. Ratio of <abbrev xmlns:xlink="http://www.w3.org/1999/xlink" xlink:title="antennal segment(s)" id="ABBRID0EGJAE" xlink:type="simple">Ant</abbrev>. I–IV as 1.00/1.24–1.50/1.06–1.30/2.06–2.60. Distal part of <abbrev xmlns:xlink="http://www.w3.org/1999/xlink" xlink:title="antennal segment(s)" id="ABBRID0EKJAE" xlink:type="simple">Ant</abbrev>. IV with many sensory chaetae and normal ciliate chaetae, apical bulb bilobed (Fig. <xref ref-type="fig" rid="F2">2</xref>). Sensory organ of <abbrev xmlns:xlink="http://www.w3.org/1999/xlink" xlink:title="antennal segment(s)" id="ABBRID0ESJAE" xlink:type="simple">Ant</abbrev>. III with two rod-like chaetae (Fig. <xref ref-type="fig" rid="F2">3</xref>). Sensory organ of <abbrev xmlns:xlink="http://www.w3.org/1999/xlink" xlink:title="antennal segment(s)" id="ABBRID0E1JAE" xlink:type="simple">Ant</abbrev>. II with 3(4) rod-like chaetae (Fig. <xref ref-type="fig" rid="F2">4</xref>). Eyes 8+8, G and H smaller than others, interocular chaetae as p, r, t <abbrev xmlns:xlink="http://www.w3.org/1999/xlink" xlink:title="mesochaeta(e)" id="ABBRID0ECKAE" xlink:type="simple">mes</abbrev>. Dorsal chaetotaxy of head with four antennal (An), five median (M) and eight sutural (S) <abbrev xmlns:xlink="http://www.w3.org/1999/xlink" xlink:title="macrochaeta(e)" id="ABBRID0EGKAE" xlink:type="simple">mac</abbrev> (Fig. <xref ref-type="fig" rid="F2">5</xref>). Prelabral and labral chaetae as 4/5, 5, 4, all smooth, a0, a1 longer than a2; labral papillae absent (Fig. <xref ref-type="fig" rid="F2">6</xref>). Basal chaeta on maxillary outer lobe almost as thick as apical one; sublobal plate with three smooth chaetae-like processes (Fig. <xref ref-type="fig" rid="F2">7</xref>). Lateral process (l. p.) of labial palp E differentiated, as thick as normal chaeta, with tip almost reaching apex of papilla E (Fig. <xref ref-type="fig" rid="F2">8</xref>). Labial base with MM<sub>1</sub>R<sub>1</sub>ReL<sub>1</sub>L<sub>2</sub>, chaeta e smooth and other ciliate, R<sub>1</sub> sometimes absent, R 0.60–0.73 length of M; anterior post-labial chaetae slightly expanded (Figs <xref ref-type="fig" rid="F3">9–11</xref>).</p><fig id="F2" position="float" orientation="portrait"><object-id xmlns:xlink="http://www.w3.org/1999/xlink" content-type="doi" xlink:type="simple">10.3897/zookeys.1213.123839.figures2-8</object-id><object-id xmlns:xlink="http://www.w3.org/1999/xlink" content-type="arpha" xlink:type="simple">8DF37489-1CB9-5E15-B496-423B6F3B927E</object-id><label>Figures 2–8.</label><caption><p><italic><tp:taxon-name><tp:taxon-name-part taxon-name-part-type="genus" reg="Homidia">Homidia</tp:taxon-name-part><tp:taxon-name-part taxon-name-part-type="species" reg="longiantenna">longiantenna</tp:taxon-name-part></tp:taxon-name></italic> sp. nov. <bold>2</bold> apex of <abbrev xmlns:xlink="http://www.w3.org/1999/xlink" xlink:title="antennal segment(s)" id="ABBRID0E4LAE" xlink:type="simple">Ant</abbrev>. IV (dorsal view) <bold>3</bold> distal <abbrev xmlns:xlink="http://www.w3.org/1999/xlink" xlink:title="antennal segment(s)" id="ABBRID0EDMAE" xlink:type="simple">Ant</abbrev>. III (ventral view) <bold>4</bold> distal <abbrev xmlns:xlink="http://www.w3.org/1999/xlink" xlink:title="antennal segment(s)" id="ABBRID0EJMAE" xlink:type="simple">Ant</abbrev>. II (ventral view) <bold>5</bold> dorsal head (right side) <bold>6</bold> prelabrum and labrum <bold>7</bold> maxillary palp and outer lobe (right side) <bold>8</bold> labial palp. Scale bars: 20 μm.</p></caption><graphic xmlns:xlink="http://www.w3.org/1999/xlink" xlink:href="zookeys-1213-041_article-123839__-g002.jpg" position="float" orientation="portrait" xlink:type="simple" id="oo_1140998.jpg"><uri content-type="original_file" xlink:type="simple">https://binary.pensoft.net/fig/1140998</uri></graphic></fig><fig id="F3" position="float" orientation="portrait"><object-id xmlns:xlink="http://www.w3.org/1999/xlink" content-type="doi" xlink:type="simple">10.3897/zookeys.1213.123839.figures9-11</object-id><object-id xmlns:xlink="http://www.w3.org/1999/xlink" content-type="arpha" xlink:type="simple">DE39FBD9-4580-5AD7-98E3-7B907CEEFA2B</object-id><label>Figures 9–11.</label><caption><p><italic><tp:taxon-name><tp:taxon-name-part taxon-name-part-type="genus" reg="Homidia">Homidia</tp:taxon-name-part><tp:taxon-name-part taxon-name-part-type="species" reg="longiantenna">longiantenna</tp:taxon-name-part></tp:taxon-name></italic> sp. nov. <bold>9</bold> labial and post-labial chaetotaxy (right side) <bold>10, 11</bold> photographs of labial and post-labial chaetotaxy (right side). Scale bars: 20 μm.</p></caption><graphic xmlns:xlink="http://www.w3.org/1999/xlink" xlink:href="zookeys-1213-041_article-123839__-g003.jpg" position="float" orientation="portrait" xlink:type="simple" id="oo_1140999.jpg"><uri content-type="original_file" xlink:type="simple">https://binary.pensoft.net/fig/1140999</uri></graphic></fig><p><bold><italic>Thorax</italic>.
              </bold> Tergal <abbrev xmlns:xlink="http://www.w3.org/1999/xlink" xlink:title="specialised microchaeta(e)" id="ABBRID0E4NAE" xlink:type="simple">ms</abbrev> formula on <abbrev xmlns:xlink="http://www.w3.org/1999/xlink" xlink:title="thoracic segment(s)" id="ABBRID0EBOAE" xlink:type="simple">Th</abbrev>. II–<abbrev xmlns:xlink="http://www.w3.org/1999/xlink" xlink:title="abdominal segment(s)" id="ABBRID0EFOAE" xlink:type="simple">Abd</abbrev>. V as 1, 0/1, 0, 1, 0, 0, <abbrev xmlns:xlink="http://www.w3.org/1999/xlink" xlink:title="specialised ordinary chaeta(e)" id="ABBRID0EJOAE" xlink:type="simple">sens</abbrev> as 2, 2/1, 2, 2, 23, 3 (Figs <xref ref-type="fig" rid="F4">12</xref>, <xref ref-type="fig" rid="F5">18</xref>–<xref ref-type="fig" rid="F7">20</xref>). <abbrev xmlns:xlink="http://www.w3.org/1999/xlink" xlink:title="thoracic segment(s)" id="ABBRID0EZOAE" xlink:type="simple">Th</abbrev>. II with four medio-medial (m1, m2, m2i, m2i2), three medio-sublateral (m4, m4i, m4p), 30–38 posterior <abbrev xmlns:xlink="http://www.w3.org/1999/xlink" xlink:title="macrochaeta(e)" id="ABBRID0E4OAE" xlink:type="simple">mac</abbrev>. <abbrev xmlns:xlink="http://www.w3.org/1999/xlink" xlink:title="thoracic segment(s)" id="ABBRID0EBPAE" xlink:type="simple">Th</abbrev>. III with about 39–41 <abbrev xmlns:xlink="http://www.w3.org/1999/xlink" xlink:title="macrochaeta(e)" id="ABBRID0EFPAE" xlink:type="simple">mac</abbrev> (Fig. <xref ref-type="fig" rid="F4">12</xref>). Coxal macrochaetal formula as 3/4+1, 3/4+2 (Figs <xref ref-type="fig" rid="F4">13–15</xref>). Trochanteral organ with 71–76 smooth chaetae (Fig. <xref ref-type="fig" rid="F4">16</xref>). Tenent hair clavate, 0.95–0.98 length of inner edge of unguis; unguis with three inner teeth, basal pair located at 0.38–0.39 distance from base of inner edge of unguis, unpaired tooth at 0.62–0.64 distance from base; unguiculus lanceolate, outer edge slightly serrate (Fig. <xref ref-type="fig" rid="F4">17</xref>).</p><fig id="F4" position="float" orientation="portrait"><object-id xmlns:xlink="http://www.w3.org/1999/xlink" content-type="doi" xlink:type="simple">10.3897/zookeys.1213.123839.figures12-17</object-id><object-id xmlns:xlink="http://www.w3.org/1999/xlink" content-type="arpha" xlink:type="simple">4EF8C692-B304-58A4-B04E-CBF9D2050718</object-id><label>Figures 12–17.</label><caption><p><italic><tp:taxon-name><tp:taxon-name-part taxon-name-part-type="genus" reg="Homidia">Homidia</tp:taxon-name-part><tp:taxon-name-part taxon-name-part-type="species" reg="longiantenna">longiantenna</tp:taxon-name-part></tp:taxon-name></italic> sp. nov. <bold>12</bold> chaetotaxy of <abbrev xmlns:xlink="http://www.w3.org/1999/xlink" xlink:title="thoracic segment(s)" id="ABBRID0EOQAE" xlink:type="simple">Th</abbrev>. II−III (right side) <bold>13−15</bold> coxal chaetotaxy of fore, middle and hind leg <bold>16</bold> trochanteral organ <bold>17</bold> hind foot complex (lateral view). Scale bars: 50 μm (<bold>12</bold>); 20 μm (<bold>13−17</bold>).</p></caption><graphic xmlns:xlink="http://www.w3.org/1999/xlink" xlink:href="zookeys-1213-041_article-123839__-g004.jpg" position="float" orientation="portrait" xlink:type="simple" id="oo_1141000.jpg"><uri content-type="original_file" xlink:type="simple">https://binary.pensoft.net/fig/1141000</uri></graphic></fig><p><bold><italic>Abdomen</italic>.
              </bold> Range of <abbrev xmlns:xlink="http://www.w3.org/1999/xlink" xlink:title="abdominal segment(s)" id="ABBRID0EIRAE" xlink:type="simple">Abd</abbrev>. IV length as 9.00–9.30 times as dorsal axial length of <abbrev xmlns:xlink="http://www.w3.org/1999/xlink" xlink:title="abdominal segment(s)" id="ABBRID0EMRAE" xlink:type="simple">Abd</abbrev>. III. <abbrev xmlns:xlink="http://www.w3.org/1999/xlink" xlink:title="abdominal segment(s)" id="ABBRID0EQRAE" xlink:type="simple">Abd</abbrev>. I with 11 (a1a, a1–3, m2i, m2–4, m4i, m4p and a5) <abbrev xmlns:xlink="http://www.w3.org/1999/xlink" xlink:title="macrochaeta(e)" id="ABBRID0EURAE" xlink:type="simple">mac</abbrev>. <abbrev xmlns:xlink="http://www.w3.org/1999/xlink" xlink:title="abdominal segment(s)" id="ABBRID0EYRAE" xlink:type="simple">Abd</abbrev>. II with six (a2, a3, m3, m3e, m3ea, m3ep) central, one (m5) lateral <abbrev xmlns:xlink="http://www.w3.org/1999/xlink" xlink:title="macrochaeta(e)" id="ABBRID0E3RAE" xlink:type="simple">mac</abbrev>. <abbrev xmlns:xlink="http://www.w3.org/1999/xlink" xlink:title="abdominal segment(s)" id="ABBRID0EASAE" xlink:type="simple">Abd</abbrev>. III with two (a2, m3) central, four (am6, pm6, m7a, p6) lateral <abbrev xmlns:xlink="http://www.w3.org/1999/xlink" xlink:title="macrochaeta(e)" id="ABBRID0EESAE" xlink:type="simple">mac</abbrev> (Fig. <xref ref-type="fig" rid="F5">18</xref>). <abbrev xmlns:xlink="http://www.w3.org/1999/xlink" xlink:title="abdominal segment(s)" id="ABBRID0EMSAE" xlink:type="simple">Abd</abbrev>. IV with two (as, ps) normal <abbrev xmlns:xlink="http://www.w3.org/1999/xlink" xlink:title="specialised ordinary chaeta(e)" id="ABBRID0EQSAE" xlink:type="simple">sens</abbrev>, 14–20 anterior, 6–7 (A4–6, B4–6, Ae7, A4 sometimes absent) posterior and 24–26 lateral <abbrev xmlns:xlink="http://www.w3.org/1999/xlink" xlink:title="macrochaeta(e)" id="ABBRID0EUSAE" xlink:type="simple">mac</abbrev> (Fig. <xref ref-type="fig" rid="F6">19</xref>). <abbrev xmlns:xlink="http://www.w3.org/1999/xlink" xlink:title="abdominal segment(s)" id="ABBRID0E3SAE" xlink:type="simple">Abd</abbrev>. V with three <abbrev xmlns:xlink="http://www.w3.org/1999/xlink" xlink:title="specialised ordinary chaeta(e)" id="ABBRID0EATAE" xlink:type="simple">sens</abbrev> (Fig. <xref ref-type="fig" rid="F7">20</xref>). Anterior face of ventral tube not seen entirely, line connecting proximal (Pr) and external-distal (Ed) <abbrev xmlns:xlink="http://www.w3.org/1999/xlink" xlink:title="macrochaeta(e)" id="ABBRID0EITAE" xlink:type="simple">mac</abbrev> oblique to median furrow (Fig. <xref ref-type="fig" rid="F7">21</xref>); posterior face with five or eight distal smooth and numerous ciliate chaetae (Fig. <xref ref-type="fig" rid="F7">22</xref>); lateral flap with 7–8 smooth and 19–30 ciliate chaetae (Fig. <xref ref-type="fig" rid="F7">23</xref>). Manubrial plate dorsally with 14–15 ciliate <abbrev xmlns:xlink="http://www.w3.org/1999/xlink" xlink:title="macrochaeta(e)" id="ABBRID0EYTAE" xlink:type="simple">mac</abbrev> and 3(2) pseudopores (Fig. <xref ref-type="fig" rid="F7">24</xref>); ventrally with 33–41 ciliate chaetae on each side (Fig. <xref ref-type="fig" rid="F7">25</xref>). Dens with 54–78 smooth inner spines (Fig. <xref ref-type="fig" rid="F7">26</xref>). Mucro bidentate with subapical tooth larger than apical one; tip of basal spine reaching apex of subapical tooth; distal smooth section of dens almost equal to mucro in length (Fig. <xref ref-type="fig" rid="F7">27</xref>).</p><fig id="F5" position="float" orientation="portrait"><object-id xmlns:xlink="http://www.w3.org/1999/xlink" content-type="doi" xlink:type="simple">10.3897/zookeys.1213.123839.figure18</object-id><object-id xmlns:xlink="http://www.w3.org/1999/xlink" content-type="arpha" xlink:type="simple">FBCA5EE7-5287-5AB9-8D26-4CADFCF44A1A</object-id><label>Figure 18.</label><caption><p>Chaetotaxy of <abbrev xmlns:xlink="http://www.w3.org/1999/xlink" xlink:title="abdominal segment(s)" id="ABBRID0EUUAE" xlink:type="simple">Abd</abbrev>. I−III of <italic><tp:taxon-name><tp:taxon-name-part taxon-name-part-type="genus" reg="Homidia">Homidia</tp:taxon-name-part><tp:taxon-name-part taxon-name-part-type="species" reg="longiantenna">longiantenna</tp:taxon-name-part></tp:taxon-name></italic> sp. nov. (right side). Scale bar: 50 μm.</p></caption><graphic xmlns:xlink="http://www.w3.org/1999/xlink" xlink:href="zookeys-1213-041_article-123839__-g005.jpg" position="float" orientation="portrait" xlink:type="simple" id="oo_1141001.jpg"><uri content-type="original_file" xlink:type="simple">https://binary.pensoft.net/fig/1141001</uri></graphic></fig><fig id="F6" position="float" orientation="portrait"><object-id xmlns:xlink="http://www.w3.org/1999/xlink" content-type="doi" xlink:type="simple">10.3897/zookeys.1213.123839.figure19</object-id><object-id xmlns:xlink="http://www.w3.org/1999/xlink" content-type="arpha" xlink:type="simple">BC4DD593-5CDA-5169-B3F0-1A5B2B959F1E</object-id><label>Figure 19.</label><caption><p>Chaetotaxy of <abbrev xmlns:xlink="http://www.w3.org/1999/xlink" xlink:title="abdominal segment(s)" id="ABBRID0EQVAE" xlink:type="simple">Abd</abbrev>. IV of <italic><tp:taxon-name><tp:taxon-name-part taxon-name-part-type="genus" reg="Homidia">Homidia</tp:taxon-name-part><tp:taxon-name-part taxon-name-part-type="species" reg="longiantenna">longiantenna</tp:taxon-name-part></tp:taxon-name></italic> sp. nov. (right side). Scale bar: 50 μm.</p></caption><graphic xmlns:xlink="http://www.w3.org/1999/xlink" xlink:href="zookeys-1213-041_article-123839__-g006.jpg" position="float" orientation="portrait" xlink:type="simple" id="oo_1141002.jpg"><uri content-type="original_file" xlink:type="simple">https://binary.pensoft.net/fig/1141002</uri></graphic></fig><fig id="F7" position="float" orientation="portrait"><object-id xmlns:xlink="http://www.w3.org/1999/xlink" content-type="doi" xlink:type="simple">10.3897/zookeys.1213.123839.figures20-27</object-id><object-id xmlns:xlink="http://www.w3.org/1999/xlink" content-type="arpha" xlink:type="simple">2144B9F5-750B-5636-81B0-10A8E869B8AC</object-id><label>Figures 20–27.</label><caption><p><italic><tp:taxon-name><tp:taxon-name-part taxon-name-part-type="genus" reg="Homidia">Homidia</tp:taxon-name-part><tp:taxon-name-part taxon-name-part-type="species" reg="longiantenna">longiantenna</tp:taxon-name-part></tp:taxon-name></italic> sp. nov. <bold>20</bold> chaetotaxy of <abbrev xmlns:xlink="http://www.w3.org/1999/xlink" xlink:title="abdominal segment(s)" id="ABBRID0EZWAE" xlink:type="simple">Abd</abbrev>. V (right side) <bold>21</bold> anterior face of ventral tube apically <bold>22</bold> posterior face of ventral tube apically <bold>23</bold> lateral flap of ventral tube <bold>24</bold> manubrial plaque (dorsal view) <bold>25</bold> ventro-apical part of manubrium <bold>26</bold> proximal section of dens (circles also representing spines) <bold>27</bold> mucro. Scale bars: 20 μm.</p></caption><graphic xmlns:xlink="http://www.w3.org/1999/xlink" xlink:href="zookeys-1213-041_article-123839__-g007.jpg" position="float" orientation="portrait" xlink:type="simple" id="oo_1141003.jpg"><uri content-type="original_file" xlink:type="simple">https://binary.pensoft.net/fig/1141003</uri></graphic></fig></tp:treatment-sec><tp:treatment-sec sec-type="etymology" id="SECID0EQXAE"><title>Etymology.</title><p>Named after its characteristic long antennae.</p></tp:treatment-sec><tp:treatment-sec sec-type="ecology" id="SECID0EVXAE"><title>Ecology.</title><p>Found in the leaf litter.</p></tp:treatment-sec><tp:treatment-sec sec-type="remarks" id="SECID0E1XAE"><title>Remarks.</title><p>The new species is characterised by the long antennae and the slightly expanded post-labial chaetae, and can be easily distinguished from all known species of <italic><tp:taxon-name><tp:taxon-name-part taxon-name-part-type="genus" reg="Homidia">Homidia</tp:taxon-name-part></tp:taxon-name></italic>. It is similar to the species <italic><tp:taxon-name><tp:taxon-name-part taxon-name-part-type="genus" reg="Homidia">H.</tp:taxon-name-part><tp:taxon-name-part taxon-name-part-type="species" reg="apigmenta">apigmenta</tp:taxon-name-part></tp:taxon-name></italic> Shi, Pan &amp; Zhang, 2010, <italic><tp:taxon-name><tp:taxon-name-part taxon-name-part-type="genus" reg="Homidia">H.</tp:taxon-name-part><tp:taxon-name-part taxon-name-part-type="species" reg="pseudofascia">pseudofascia</tp:taxon-name-part></tp:taxon-name></italic> Pan, Zhang &amp; Li, 2015, and <italic><tp:taxon-name><tp:taxon-name-part taxon-name-part-type="genus" reg="Homidia">H.</tp:taxon-name-part><tp:taxon-name-part taxon-name-part-type="species" reg="wanensis">wanensis</tp:taxon-name-part></tp:taxon-name></italic> Pan &amp; Ma, 2021 in the expanded post-labial chaetae and colour pattern, but can be separated from them by the long antennae and other characters. It is also similar to <italic><tp:taxon-name><tp:taxon-name-part taxon-name-part-type="genus" reg="Homidia">H.</tp:taxon-name-part><tp:taxon-name-part taxon-name-part-type="species" reg="jordanai">jordanai</tp:taxon-name-part></tp:taxon-name></italic> Pan, Shi &amp; Zhang, 2011 in the long antennae, but significant differences exist between them, such as the post-labial chaetotaxy and central <abbrev xmlns:xlink="http://www.w3.org/1999/xlink" xlink:title="macrochaeta(e)" id="ABBRID0ETZAE" xlink:type="simple">mac</abbrev> on <abbrev xmlns:xlink="http://www.w3.org/1999/xlink" xlink:title="abdominal segment(s)" id="ABBRID0EXZAE" xlink:type="simple">Abd</abbrev>. III and other characters. The detailed character comparisons are listed in Table <xref ref-type="table" rid="T2">2</xref>.</p><table-wrap id="T2" position="float" orientation="portrait"><label>Table 2.</label><caption><p>Main differences among the new species and related species of <italic><tp:taxon-name><tp:taxon-name-part taxon-name-part-type="genus" reg="Homidia">Homidia</tp:taxon-name-part></tp:taxon-name></italic>.</p></caption><table id="TID0EP4AG" rules="all"><tbody><tr><th rowspan="1" colspan="1">Characters</th><th rowspan="1" colspan="1"><italic><tp:taxon-name><tp:taxon-name-part taxon-name-part-type="genus" reg="Homidia">Homidia</tp:taxon-name-part><tp:taxon-name-part taxon-name-part-type="species" reg="longiantenna">longiantenna</tp:taxon-name-part></tp:taxon-name></italic> sp. nov.</th><th rowspan="1" colspan="1">
                      <italic>
                        <tp:taxon-name><tp:taxon-name-part taxon-name-part-type="genus" reg="Homidia">Homidia</tp:taxon-name-part><tp:taxon-name-part taxon-name-part-type="species" reg="apigmenta">apigmenta</tp:taxon-name-part></tp:taxon-name>
                      </italic>
                    </th><th rowspan="1" colspan="1">
                      <italic>
                        <tp:taxon-name><tp:taxon-name-part taxon-name-part-type="genus" reg="Homidia">Homidia</tp:taxon-name-part><tp:taxon-name-part taxon-name-part-type="species" reg="jordanai">jordanai</tp:taxon-name-part></tp:taxon-name>
                      </italic>
                    </th><th rowspan="1" colspan="1">
                      <italic>
                        <tp:taxon-name><tp:taxon-name-part taxon-name-part-type="genus" reg="Homidia">Homidia</tp:taxon-name-part><tp:taxon-name-part taxon-name-part-type="species" reg="pseudofascia">pseudofascia</tp:taxon-name-part></tp:taxon-name>
                      </italic>
                    </th><th rowspan="1" colspan="1">
                      <italic>
                        <tp:taxon-name><tp:taxon-name-part taxon-name-part-type="genus" reg="Homidia">Homidia</tp:taxon-name-part><tp:taxon-name-part taxon-name-part-type="species" reg="wanensis">wanensis</tp:taxon-name-part></tp:taxon-name>
                      </italic>
                    </th></tr><tr><td rowspan="1" colspan="1">Length ratio of antenna to body</td><td rowspan="1" colspan="1">0.98–1.07</td><td rowspan="1" colspan="1">0.50</td><td rowspan="1" colspan="1">about 1.00</td><td rowspan="1" colspan="1">0.59–0.67</td><td rowspan="1" colspan="1">0.60–0.62</td></tr><tr><td rowspan="1" colspan="1">An irregular transverse stripe on <abbrev xmlns:xlink="http://www.w3.org/1999/xlink" xlink:title="abdominal segment(s)" id="ABBRID0E14AE" xlink:type="simple">Abd</abbrev>. IV posteriorly</td><td rowspan="1" colspan="1">present</td><td rowspan="1" colspan="1">absent</td><td rowspan="1" colspan="1">absent</td><td rowspan="1" colspan="1">present</td><td rowspan="1" colspan="1">present</td></tr><tr><td rowspan="1" colspan="1">Chaetal formula of labial base</td><td rowspan="1" colspan="1">MM<sub>1</sub>(R<sub>1</sub>)ReL<sub>1</sub>L<sub>2</sub></td><td rowspan="1" colspan="1">M(M<sub>1</sub>)ReL<sub>1</sub>L<sub>2</sub>, L<sub>1</sub> &amp; L<sub>2</sub> expanded</td><td rowspan="1" colspan="1">MReL<sub>1</sub>L<sub>2</sub></td><td rowspan="1" colspan="1">MM<sub>1</sub>ReL<sub>1</sub>L<sub>2</sub></td><td rowspan="1" colspan="1">MReL<sub>1</sub>L<sub>2</sub></td></tr><tr><td rowspan="1" colspan="1">Anterior post-labial chaetae</td><td rowspan="1" colspan="1">slightly expanded</td><td rowspan="1" colspan="1">strong expanded</td><td rowspan="1" colspan="1">not expanded</td><td rowspan="1" colspan="1">slightly expanded</td><td rowspan="1" colspan="1">slightly expanded</td></tr><tr><td rowspan="1" colspan="1">Inner teeth on unguis</td><td rowspan="1" colspan="1">3</td><td rowspan="1" colspan="1">4</td><td rowspan="1" colspan="1">4</td><td rowspan="1" colspan="1">4</td><td rowspan="1" colspan="1">4</td></tr><tr><td rowspan="1" colspan="1">Mac on <abbrev xmlns:xlink="http://www.w3.org/1999/xlink" xlink:title="abdominal segment(s)" id="ABBRID0ENBAG" xlink:type="simple">Abd</abbrev>. IV anteriorly</td><td rowspan="1" colspan="1">14–20</td><td rowspan="1" colspan="1">6–9</td><td rowspan="1" colspan="1">6–9</td><td rowspan="1" colspan="1">8–11</td><td rowspan="1" colspan="1">12–13</td></tr><tr><td rowspan="1" colspan="1">Mac on <abbrev xmlns:xlink="http://www.w3.org/1999/xlink" xlink:title="abdominal segment(s)" id="ABBRID0EFCAG" xlink:type="simple">Abd</abbrev>. IV posteriorly</td><td rowspan="1" colspan="1">6–7</td><td rowspan="1" colspan="1">5</td><td rowspan="1" colspan="1">3(4)</td><td rowspan="1" colspan="1">7–9</td><td rowspan="1" colspan="1">7–9</td></tr><tr><td rowspan="1" colspan="1">Dental spines</td><td rowspan="1" colspan="1">54–78</td><td rowspan="1" colspan="1">18–39</td><td rowspan="1" colspan="1">20–40</td><td rowspan="1" colspan="1">36–50</td><td rowspan="1" colspan="1">83</td></tr></tbody></table></table-wrap></tp:treatment-sec><tp:treatment-sec><!--Section generated to contain objects referenced in tp:taxon-treatment.--><table-wrap id="T3" position="float" orientation="portrait"><label>Table 3.</label><caption><p>Variation in some characters of the species described in the present paper.</p></caption><table id="TID0EKUBG" rules="all"><tbody><tr><th rowspan="1" colspan="1">Species</th><th rowspan="1" colspan="1">Specimen number</th><th rowspan="1" colspan="1">Mac on <abbrev xmlns:xlink="http://www.w3.org/1999/xlink" xlink:title="abdominal segment(s)" id="ABBRID0EQ1AG" xlink:type="simple">Abd</abbrev>. I</th><th rowspan="1" colspan="1">Anterior <abbrev xmlns:xlink="http://www.w3.org/1999/xlink" xlink:title="macrochaeta(e)" id="ABBRID0EY1AG" xlink:type="simple">mac</abbrev> on <abbrev xmlns:xlink="http://www.w3.org/1999/xlink" xlink:title="abdominal segment(s)" id="ABBRID0E31AG" xlink:type="simple">Abd</abbrev>. IV</th><th rowspan="1" colspan="1">Posterior <abbrev xmlns:xlink="http://www.w3.org/1999/xlink" xlink:title="macrochaeta(e)" id="ABBRID0EE2AG" xlink:type="simple">mac</abbrev> on <abbrev xmlns:xlink="http://www.w3.org/1999/xlink" xlink:title="abdominal segment(s)" id="ABBRID0EI2AG" xlink:type="simple">Abd</abbrev>. IV</th><th rowspan="1" colspan="1">Lateral <abbrev xmlns:xlink="http://www.w3.org/1999/xlink" xlink:title="macrochaeta(e)" id="ABBRID0EQ2AG" xlink:type="simple">mac</abbrev> on <abbrev xmlns:xlink="http://www.w3.org/1999/xlink" xlink:title="abdominal segment(s)" id="ABBRID0EU2AG" xlink:type="simple">Abd</abbrev>. IV</th><th rowspan="1" colspan="1">Tip of tenent hair</th><th rowspan="1" colspan="1">Smooth post-labial <abbrev xmlns:xlink="http://www.w3.org/1999/xlink" xlink:title="macrochaeta(e)" id="ABBRID0E62AG" xlink:type="simple">mac</abbrev></th><th rowspan="1" colspan="1">Smooth <abbrev xmlns:xlink="http://www.w3.org/1999/xlink" xlink:title="macrochaeta(e)" id="ABBRID0EG3AG" xlink:type="simple">mac</abbrev> on posterior face of ventral tube</th></tr><tr><td rowspan="2" colspan="1"><italic><tp:taxon-name><tp:taxon-name-part taxon-name-part-type="genus" reg="Homidia">Homidia</tp:taxon-name-part><tp:taxon-name-part taxon-name-part-type="species" reg="longiantenna">longiantenna</tp:taxon-name-part></tp:taxon-name></italic> sp. nov.</td><td rowspan="1" colspan="1">1281-3A</td><td rowspan="1" colspan="1">11+11</td><td rowspan="1" colspan="1">14+15</td><td rowspan="1" colspan="1">6+7</td><td rowspan="1" colspan="1">25+25</td><td rowspan="1" colspan="1">clavate</td><td rowspan="1" colspan="1">absent</td><td rowspan="1" colspan="1">?</td></tr><tr><td rowspan="1" colspan="1">1281-3B</td><td rowspan="1" colspan="1">11+11</td><td rowspan="1" colspan="1">18+20</td><td rowspan="1" colspan="1">6+7</td><td rowspan="1" colspan="1">24+26</td><td rowspan="1" colspan="1">clavate</td><td rowspan="1" colspan="1">absent</td><td rowspan="1" colspan="1">8</td></tr><tr><td rowspan="5" colspan="1"><italic><tp:taxon-name><tp:taxon-name-part taxon-name-part-type="genus" reg="Homidia">Homidia</tp:taxon-name-part><tp:taxon-name-part taxon-name-part-type="species" reg="guangxiensis">guangxiensis</tp:taxon-name-part></tp:taxon-name></italic> sp. nov.</td><td rowspan="1" colspan="1">1281-13</td><td rowspan="1" colspan="1">10+11</td><td rowspan="1" colspan="1">10+10</td><td rowspan="1" colspan="1">5+5</td><td rowspan="1" colspan="1">20+22</td><td rowspan="1" colspan="1">clavate</td><td rowspan="1" colspan="1">present</td><td rowspan="1" colspan="1">10</td></tr><tr><td rowspan="1" colspan="1">1283-8A</td><td rowspan="1" colspan="1">11+11</td><td rowspan="1" colspan="1">10+?</td><td rowspan="1" colspan="1">5+5</td><td rowspan="1" colspan="1">?+?</td><td rowspan="1" colspan="1">clavate</td><td rowspan="1" colspan="1">present</td><td rowspan="1" colspan="1">9</td></tr><tr><td rowspan="1" colspan="1">1283-8B</td><td rowspan="1" colspan="1">11+12</td><td rowspan="1" colspan="1">9+10</td><td rowspan="1" colspan="1">5+5</td><td rowspan="1" colspan="1">23+?</td><td rowspan="1" colspan="1">clavate</td><td rowspan="1" colspan="1">present</td><td rowspan="1" colspan="1">12</td></tr><tr><td rowspan="1" colspan="1">1283-9A</td><td rowspan="1" colspan="1">11+11</td><td rowspan="1" colspan="1">8+10</td><td rowspan="1" colspan="1">5+5</td><td rowspan="1" colspan="1">23+?</td><td rowspan="1" colspan="1">clavate</td><td rowspan="1" colspan="1">preent</td><td rowspan="1" colspan="1">17</td></tr><tr><td rowspan="1" colspan="1">1283-9B</td><td rowspan="1" colspan="1">11+11</td><td rowspan="1" colspan="1">9+11</td><td rowspan="1" colspan="1">5+5</td><td rowspan="1" colspan="1">20+22</td><td rowspan="1" colspan="1">clavate</td><td rowspan="1" colspan="1">present</td><td rowspan="1" colspan="1">18</td></tr><tr><td rowspan="6" colspan="1"><italic><tp:taxon-name><tp:taxon-name-part taxon-name-part-type="genus" reg="Homidia">Homidia</tp:taxon-name-part><tp:taxon-name-part taxon-name-part-type="species" reg="huapingensis">huapingensis</tp:taxon-name-part></tp:taxon-name></italic> sp. nov.</td><td rowspan="1" colspan="1">1274-2B</td><td rowspan="1" colspan="1">11+11</td><td rowspan="1" colspan="1">10+11</td><td rowspan="1" colspan="1">5+5</td><td rowspan="1" colspan="1">19+20</td><td rowspan="1" colspan="1">point</td><td rowspan="1" colspan="1">present</td><td rowspan="1" colspan="1">?</td></tr><tr><td rowspan="1" colspan="1">1274-2C</td><td rowspan="1" colspan="1">11+12</td><td rowspan="1" colspan="1">10+11</td><td rowspan="1" colspan="1">5+6</td><td rowspan="1" colspan="1">20+20</td><td rowspan="1" colspan="1">point</td><td rowspan="1" colspan="1">present</td><td rowspan="1" colspan="1">9</td></tr><tr><td rowspan="1" colspan="1">1279-6B</td><td rowspan="1" colspan="1">11+12</td><td rowspan="1" colspan="1">11+12</td><td rowspan="1" colspan="1">6+6</td><td rowspan="1" colspan="1">21+?</td><td rowspan="1" colspan="1">point</td><td rowspan="1" colspan="1">present</td><td rowspan="1" colspan="1">6</td></tr><tr><td rowspan="1" colspan="1">1281-10A</td><td rowspan="1" colspan="1">11+11</td><td rowspan="1" colspan="1">9+10</td><td rowspan="1" colspan="1">5+6</td><td rowspan="1" colspan="1">19+20</td><td rowspan="1" colspan="1">point</td><td rowspan="1" colspan="1">present</td><td rowspan="1" colspan="1">9</td></tr><tr><td rowspan="1" colspan="1">1281-10B</td><td rowspan="1" colspan="1">11+11</td><td rowspan="1" colspan="1">9+9</td><td rowspan="1" colspan="1">5+5</td><td rowspan="1" colspan="1">22+22</td><td rowspan="1" colspan="1">point</td><td rowspan="1" colspan="1">present</td><td rowspan="1" colspan="1">8</td></tr><tr><td rowspan="1" colspan="1">1283-8C</td><td rowspan="1" colspan="1">12+?</td><td rowspan="1" colspan="1">9+10</td><td rowspan="1" colspan="1">5+6</td><td rowspan="1" colspan="1">22+23</td><td rowspan="1" colspan="1">point</td><td rowspan="1" colspan="1">present</td><td rowspan="1" colspan="1">5</td></tr><tr><td rowspan="14" colspan="1"><italic><tp:taxon-name><tp:taxon-name-part taxon-name-part-type="genus" reg="Homidia">Homidia</tp:taxon-name-part><tp:taxon-name-part taxon-name-part-type="species" reg="oligoseta">oligoseta</tp:taxon-name-part></tp:taxon-name></italic><break/> sp. nov.</td><td rowspan="1" colspan="1">1281-11A</td><td rowspan="1" colspan="1">11+11</td><td rowspan="1" colspan="1">3+5</td><td rowspan="1" colspan="1">4+4</td><td rowspan="1" colspan="1">16+17</td><td rowspan="1" colspan="1">point</td><td rowspan="1" colspan="1">?</td><td rowspan="1" colspan="1">7</td></tr><tr><td rowspan="1" colspan="1">1281-11B</td><td rowspan="1" colspan="1">11+?</td><td rowspan="1" colspan="1">3+3</td><td rowspan="1" colspan="1">4+5</td><td rowspan="1" colspan="1">16+16</td><td rowspan="1" colspan="1">point</td><td rowspan="1" colspan="1">absent</td><td rowspan="1" colspan="1">7</td></tr><tr><td rowspan="1" colspan="1">1281-11C</td><td rowspan="1" colspan="1">10+10</td><td rowspan="1" colspan="1">3+4</td><td rowspan="1" colspan="1">4+4</td><td rowspan="1" colspan="1">16+17</td><td rowspan="1" colspan="1">point</td><td rowspan="1" colspan="1">absent</td><td rowspan="1" colspan="1">7</td></tr><tr><td rowspan="1" colspan="1">1282-4A</td><td rowspan="1" colspan="1">11+11</td><td rowspan="1" colspan="1">3+4</td><td rowspan="1" colspan="1">4+4</td><td rowspan="1" colspan="1">15+?</td><td rowspan="1" colspan="1">point</td><td rowspan="1" colspan="1">absent</td><td rowspan="1" colspan="1">5</td></tr><tr><td rowspan="1" colspan="1">1282-4B</td><td rowspan="1" colspan="1">11+11</td><td rowspan="1" colspan="1">3+3</td><td rowspan="1" colspan="1">4+4</td><td rowspan="1" colspan="1">12+?</td><td rowspan="1" colspan="1">point</td><td rowspan="1" colspan="1">absent</td><td rowspan="1" colspan="1">5</td></tr><tr><td rowspan="1" colspan="1">1282-5</td><td rowspan="1" colspan="1">11+11</td><td rowspan="1" colspan="1">3+3</td><td rowspan="1" colspan="1">4+4</td><td rowspan="1" colspan="1">13+?</td><td rowspan="1" colspan="1">point</td><td rowspan="1" colspan="1">absent</td><td rowspan="1" colspan="1">5</td></tr><tr><td rowspan="1" colspan="1">1282-6</td><td rowspan="1" colspan="1">11+11</td><td rowspan="1" colspan="1">3+3</td><td rowspan="1" colspan="1">4+4</td><td rowspan="1" colspan="1">13+15</td><td rowspan="1" colspan="1">point</td><td rowspan="1" colspan="1">absent</td><td rowspan="1" colspan="1">6</td></tr><tr><td rowspan="1" colspan="1">1283-1A</td><td rowspan="1" colspan="1">11+11</td><td rowspan="1" colspan="1">3+3</td><td rowspan="1" colspan="1">4+4</td><td rowspan="1" colspan="1">13+13</td><td rowspan="1" colspan="1">point</td><td rowspan="1" colspan="1">absent</td><td rowspan="1" colspan="1">5</td></tr><tr><td rowspan="1" colspan="1">1283-1B</td><td rowspan="1" colspan="1">11+11</td><td rowspan="1" colspan="1">3+4</td><td rowspan="1" colspan="1">4+4</td><td rowspan="1" colspan="1">13+?</td><td rowspan="1" colspan="1">point</td><td rowspan="1" colspan="1">absent</td><td rowspan="1" colspan="1">5</td></tr><tr><td rowspan="1" colspan="1">1283-2A</td><td rowspan="1" colspan="1">10+11</td><td rowspan="1" colspan="1">4+5</td><td rowspan="1" colspan="1">4+4</td><td rowspan="1" colspan="1">12+14</td><td rowspan="1" colspan="1">point</td><td rowspan="1" colspan="1">absent</td><td rowspan="1" colspan="1">5</td></tr><tr><td rowspan="1" colspan="1">1283-2B</td><td rowspan="1" colspan="1">10+11</td><td rowspan="1" colspan="1">3+3</td><td rowspan="1" colspan="1">4+4</td><td rowspan="1" colspan="1">11+?</td><td rowspan="1" colspan="1">point</td><td rowspan="1" colspan="1">absent</td><td rowspan="1" colspan="1">?</td></tr><tr><td rowspan="1" colspan="1">1283-3</td><td rowspan="1" colspan="1">10+11</td><td rowspan="1" colspan="1">3+3</td><td rowspan="1" colspan="1">4+4</td><td rowspan="1" colspan="1">13+14</td><td rowspan="1" colspan="1">point</td><td rowspan="1" colspan="1">absent</td><td rowspan="1" colspan="1">5</td></tr><tr><td rowspan="1" colspan="1">1283-10A</td><td rowspan="1" colspan="1">11+11</td><td rowspan="1" colspan="1">4+4</td><td rowspan="1" colspan="1">4+4</td><td rowspan="1" colspan="1">14+?</td><td rowspan="1" colspan="1">point</td><td rowspan="1" colspan="1">absent</td><td rowspan="1" colspan="1">5</td></tr><tr><td rowspan="1" colspan="1">1283-10B</td><td rowspan="1" colspan="1">11+11</td><td rowspan="1" colspan="1">4+4</td><td rowspan="1" colspan="1">4+5</td><td rowspan="1" colspan="1">13+13</td><td rowspan="1" colspan="1">point</td><td rowspan="1" colspan="1">absent</td><td rowspan="1" colspan="1">5</td></tr><tr><td rowspan="4" colspan="1">
                      <italic>
                        <tp:taxon-name><tp:taxon-name-part taxon-name-part-type="genus" reg="Homidia">Homidia</tp:taxon-name-part><tp:taxon-name-part taxon-name-part-type="species" reg="acutus">acutus</tp:taxon-name-part></tp:taxon-name>
                      </italic>
                    </td><td rowspan="1" colspan="1">1229-1A</td><td rowspan="1" colspan="1">11+11</td><td rowspan="1" colspan="1">6+6</td><td rowspan="1" colspan="1">5+5</td><td rowspan="1" colspan="1">15+?</td><td rowspan="1" colspan="1">point</td><td rowspan="1" colspan="1">present</td><td rowspan="1" colspan="1">6</td></tr><tr><td rowspan="1" colspan="1">1229-1B</td><td rowspan="1" colspan="1">11+?</td><td rowspan="1" colspan="1">6+6</td><td rowspan="1" colspan="1">5+5</td><td rowspan="1" colspan="1">1516</td><td rowspan="1" colspan="1">point</td><td rowspan="1" colspan="1">present</td><td rowspan="1" colspan="1">6</td></tr><tr><td rowspan="1" colspan="1">1229-2A</td><td rowspan="1" colspan="1">11+11</td><td rowspan="1" colspan="1">?+?</td><td rowspan="1" colspan="1">5+5</td><td rowspan="1" colspan="1">16+?</td><td rowspan="1" colspan="1">point</td><td rowspan="1" colspan="1">present</td><td rowspan="1" colspan="1">6</td></tr><tr><td rowspan="1" colspan="1">1229-2B</td><td rowspan="1" colspan="1">11+11</td><td rowspan="1" colspan="1">6+6</td><td rowspan="1" colspan="1">5+5</td><td rowspan="1" colspan="1">16+16</td><td rowspan="1" colspan="1">point</td><td rowspan="1" colspan="1">present</td><td rowspan="1" colspan="1">?</td></tr></tbody></table><table-wrap-foot><fn><p>*? not clearly seen.</p></fn></table-wrap-foot></table-wrap></tp:treatment-sec></tp:taxon-treatment>
