# Supplementary material for: ﻿Smooth post-labial chaetae in Homidia (Collembola, Entomobryidae) and the description of four new species from China with the aid of DNA barcoding
Source: Zookeys. 2024 Sep 25;1213:41–73. doi: 10.3897/zookeys.1213.123839 (PMC11447461; doi:10.3897/zookeys.1213.123839)
Supplement: XML Treatment for Homidia guangxiensis [file zookeys.1213.123839-treatment3.xml]

<!DOCTYPE tp:taxon-treatment
  PUBLIC "-//TaxonX//DTD Taxonomic Treatment Publishing DTD v0 20100105//EN" "tax-treatment-NSO.dtd">
<tp:taxon-treatment xmlns:tp="http://www.plazi.org/taxpub"><tp:treatment-meta><kwd-group><label>Taxon classification</label><kwd>
                <named-content content-type="kingdom">Animalia</named-content>
              </kwd><kwd>
                <named-content content-type="order">Collembola</named-content>
              </kwd><kwd>
                <named-content content-type="family">Entomobryidae</named-content>
              </kwd></kwd-group><mixed-citation publication-type="journal"><person-group><name><surname>Zhou</surname><given-names>Rong</given-names></name><name><surname>Huang</surname><given-names>Ling</given-names></name><name><surname>Ma</surname><given-names>Yi-Tong</given-names></name></person-group><article-title>﻿Smooth post-labial chaetae in <italic><tp:taxon-name><tp:taxon-name-part taxon-name-part-type="genus" reg="Homidia">Homidia</tp:taxon-name-part></tp:taxon-name></italic> (<tp:taxon-name><tp:taxon-name-part taxon-name-part-type="order">Collembola</tp:taxon-name-part></tp:taxon-name>, <tp:taxon-name><tp:taxon-name-part taxon-name-part-type="family">Entomobryidae</tp:taxon-name-part></tp:taxon-name>) and the description of four new species from China with the aid of DNA barcoding</article-title><source>Zookeys</source><day>25</day><month>09</month><year>2024</year><volume>1213</volume><fpage>41</fpage><lpage>73</lpage><pub-id pub-id-type="doi">10.3897/zookeys.1213.123839</pub-id></mixed-citation></tp:treatment-meta><tp:nomenclature><label>﻿</label><tp:taxon-name>
              <object-id xmlns:xlink="http://www.w3.org/1999/xlink" content-type="arpha" xlink:type="simple">126A2CC1-4FBE-52B1-9AA2-2AC1211FC973</object-id>
              <tp:taxon-name-part taxon-name-part-type="genus" reg="Homidia">Homidia</tp:taxon-name-part>
              <tp:taxon-name-part taxon-name-part-type="species" reg="guangxiensis">guangxiensis</tp:taxon-name-part>
              <object-id xmlns:xlink="http://www.w3.org/1999/xlink" content-type="zoobank" xlink:type="simple">https://zoobank.org/D3D8DC59-3275-448D-8E92-B82F205AF05B</object-id>
            </tp:taxon-name><tp:taxon-status xmlns:xlink="http://www.w3.org/1999/xlink" xlink:type="simple">sp. nov.</tp:taxon-status><xref ref-type="fig" rid="F8">Figs 28–29</xref><xref ref-type="fig" rid="F9">, 30−36</xref><xref ref-type="fig" rid="F10">, 37−39</xref><xref ref-type="fig" rid="F11">, 40−45</xref><xref ref-type="fig" rid="F12">, 46</xref><xref ref-type="fig" rid="F13">, 47</xref><xref ref-type="fig" rid="F14">, 48−51</xref><xref ref-type="fig" rid="F15">, 52–56</xref><xref ref-type="table" rid="T3">, Table 3</xref></tp:nomenclature><tp:treatment-sec sec-type="type material" id="SECID0EYFAG"><title>Type material.</title><p><bold><italic>Holotype</italic></bold> • ♀ on slide, China, Guangxi Zhuang Autonomous Region, Guilin City, Longsheng Autonomous County, Huaping Natural Reserve, Tianping Mountain, Power Station, 2-VI-2023, <named-content xmlns:xlink="http://www.w3.org/1999/xlink" content-type="dwc:verbatimCoordinates" xlink:type="simple"><named-content content-type="geo-json" specific-use="{&#34;type&#34;:&#34;Point&#34;,&#34;coordinates&#34;:[109.905278,25.627778]}" id="NCID0EGGAG" xlink:type="simple">25°37′40″N, 109°54′19″E</named-content></named-content>, 682.0 m asl, sample number 1283. <bold><italic>Paratypes</italic></bold> • 3♀♀ on slides, same data as holotype • ♀ on slide, China, Guangxi Zhuang Autonomous Region, Guilin City, Longsheng Autonomous County, Huaping Natural Reserve, Tianping Mountain, 31-V-2023, <named-content xmlns:xlink="http://www.w3.org/1999/xlink" content-type="dwc:verbatimCoordinates" xlink:type="simple"><named-content content-type="geo-json" specific-use="{&#34;type&#34;:&#34;Point&#34;,&#34;coordinates&#34;:[109.913056,25.631111]}" id="NCID0ERGAG" xlink:type="simple">25°37′52″N, 109°54′47″E</named-content></named-content>, 935.4 m asl, sample number 1281. All collected by Y-T Ma.</p></tp:treatment-sec><tp:treatment-sec sec-type="description" id="SECID0EWGAG"><title>Description.</title><p><bold><italic>Size</italic>.
              </bold> Body length up to 2.86 mm.</p><p><bold><italic>Coloration</italic>.
              </bold> Ground colour pale white to yellow; eye patches dark blue; brown to blue-violet pigment present on whole dorsal body, antennae, legs, ventral tube, and manubrium. Some unpigmented irregular stripes or spots present on dorsal side of body (Figs <xref ref-type="fig" rid="F8">28</xref>, <xref ref-type="fig" rid="F8">29</xref>).</p><fig id="F8" position="float" orientation="portrait"><object-id xmlns:xlink="http://www.w3.org/1999/xlink" content-type="doi" xlink:type="simple">10.3897/zookeys.1213.123839.figures28-29</object-id><object-id xmlns:xlink="http://www.w3.org/1999/xlink" content-type="arpha" xlink:type="simple">70A90202-DD1C-5455-A848-ECA6AD4766CB</object-id><label>Figures 28, 29.</label><caption><p>Habitus of <italic><tp:taxon-name><tp:taxon-name-part taxon-name-part-type="genus" reg="Homidia">Homidia</tp:taxon-name-part><tp:taxon-name-part taxon-name-part-type="species" reg="guangxiensis">guangxiensis</tp:taxon-name-part></tp:taxon-name></italic> sp. nov. (lateral view). Scale bars: 500 μm.</p></caption><graphic xmlns:xlink="http://www.w3.org/1999/xlink" xlink:href="zookeys-1213-041_article-123839__-g008.jpg" position="float" orientation="portrait" xlink:type="simple" id="oo_1141004.jpg"><uri content-type="original_file" xlink:type="simple">https://binary.pensoft.net/fig/1141004</uri></graphic></fig><p><bold><italic>Head</italic>.</bold> Antenna not annulated and 0.60–0.80 times length of body. Ratio of <abbrev xmlns:xlink="http://www.w3.org/1999/xlink" xlink:title="antennal segment(s)" id="ABBRID0EPIAG" xlink:type="simple">Ant</abbrev>. I–IV as 1.00/1.27–1.70/1.21–1.40/1.67–2.41. Distal part of <abbrev xmlns:xlink="http://www.w3.org/1999/xlink" xlink:title="antennal segment(s)" id="ABBRID0ETIAG" xlink:type="simple">Ant</abbrev>. IV with many sensory chaetae and normal ciliate chaetae, apical bulb bilobed (Fig. <xref ref-type="fig" rid="F9">30</xref>). Sensory organ of <abbrev xmlns:xlink="http://www.w3.org/1999/xlink" xlink:title="antennal segment(s)" id="ABBRID0E2IAG" xlink:type="simple">Ant</abbrev>. III with two rod-like chaetae (Fig. <xref ref-type="fig" rid="F9">31</xref>). Sensory organ of <abbrev xmlns:xlink="http://www.w3.org/1999/xlink" xlink:title="antennal segment(s)" id="ABBRID0EDJAG" xlink:type="simple">Ant</abbrev>. II with 3–4 rod-like chaetae (Fig. <xref ref-type="fig" rid="F9">32</xref>). Eyes 8+8, G and H smaller than others, interocular chaetae as p, r, t <abbrev xmlns:xlink="http://www.w3.org/1999/xlink" xlink:title="mesochaeta(e)" id="ABBRID0ELJAG" xlink:type="simple">mes</abbrev>. Dorsal chaetotaxy of head with four antennal (An), five median (M) and eight sutural (S) <abbrev xmlns:xlink="http://www.w3.org/1999/xlink" xlink:title="macrochaeta(e)" id="ABBRID0EPJAG" xlink:type="simple">mac</abbrev> (Fig. <xref ref-type="fig" rid="F9">33</xref>). Prelabral and labral chaetae as 4/5, 5, 4, all smooth, a0, a1 longer than a2; labral papillae absent (Fig. <xref ref-type="fig" rid="F9">34</xref>). Basal chaeta on maxillary outer lobe slightly thicker than as apical one; sublobal plate with three smooth chaetae-like processes (Fig. <xref ref-type="fig" rid="F9">35</xref>). Lateral process (l. p.) of labial palp E differentiated, as thick as normal chaeta, with tip almost reaching apex of papilla E (Fig. <xref ref-type="fig" rid="F9">36</xref>). Labial base with MRel<sub>1</sub>L<sub>2</sub>, M sometimes smooth, R ciliate and 0.50–0.53 length of M, chaetae e and l<sub>1</sub> smooth, L<sub>2</sub> rarely smooth; some post-labial chaetae (G<sub>1–4</sub>, H<sub>2–4</sub>, sometimes X and an unnamed chaeta) smooth (Figs <xref ref-type="fig" rid="F10">37–39</xref>).</p><fig id="F9" position="float" orientation="portrait"><object-id xmlns:xlink="http://www.w3.org/1999/xlink" content-type="doi" xlink:type="simple">10.3897/zookeys.1213.123839.figures30-36</object-id><object-id xmlns:xlink="http://www.w3.org/1999/xlink" content-type="arpha" xlink:type="simple">5DA113A7-C01E-5324-9B88-6C5221B5FFF9</object-id><label>Figures 30–36.</label><caption><p><italic><tp:taxon-name><tp:taxon-name-part taxon-name-part-type="genus" reg="Homidia">Homidia</tp:taxon-name-part><tp:taxon-name-part taxon-name-part-type="species" reg="guangxiensis">guangxiensis</tp:taxon-name-part></tp:taxon-name></italic> sp. nov. <bold>30</bold> apex of <abbrev xmlns:xlink="http://www.w3.org/1999/xlink" xlink:title="antennal segment(s)" id="ABBRID0EILAG" xlink:type="simple">Ant</abbrev>. IV (dorsal view) <bold>31</bold> distal <abbrev xmlns:xlink="http://www.w3.org/1999/xlink" xlink:title="antennal segment(s)" id="ABBRID0EOLAG" xlink:type="simple">Ant</abbrev>. III (ventral view) <bold>32</bold> distal <abbrev xmlns:xlink="http://www.w3.org/1999/xlink" xlink:title="antennal segment(s)" id="ABBRID0EULAG" xlink:type="simple">Ant</abbrev>. II (ventral view) <bold>33</bold> dorsal head (right side) <bold>34</bold> prelabrum and labrum <bold>35</bold> maxillary palp and outer lobe (right side) <bold>36</bold> labial palp. Scale bars: 20 μm.</p></caption><graphic xmlns:xlink="http://www.w3.org/1999/xlink" xlink:href="zookeys-1213-041_article-123839__-g009.jpg" position="float" orientation="portrait" xlink:type="simple" id="oo_1141005.jpg"><uri content-type="original_file" xlink:type="simple">https://binary.pensoft.net/fig/1141005</uri></graphic></fig><fig id="F10" position="float" orientation="portrait"><object-id xmlns:xlink="http://www.w3.org/1999/xlink" content-type="doi" xlink:type="simple">10.3897/zookeys.1213.123839.figures37-39</object-id><object-id xmlns:xlink="http://www.w3.org/1999/xlink" content-type="arpha" xlink:type="simple">466449C6-FB7D-586B-8EB6-A9423D5B3782</object-id><label>Figures 37–39.</label><caption><p><italic><tp:taxon-name><tp:taxon-name-part taxon-name-part-type="genus" reg="Homidia">Homidia</tp:taxon-name-part><tp:taxon-name-part taxon-name-part-type="species" reg="guangxiensis">guangxiensis</tp:taxon-name-part></tp:taxon-name></italic> sp. nov. <bold>37</bold> labial and post-labial chaetotaxy (right side) <bold>38, 39</bold> photographs of labial and post-labial chaetotaxy (right side). Scale bars: 20 μm.</p></caption><graphic xmlns:xlink="http://www.w3.org/1999/xlink" xlink:href="zookeys-1213-041_article-123839__-g010.jpg" position="float" orientation="portrait" xlink:type="simple" id="oo_1141006.jpg"><uri content-type="original_file" xlink:type="simple">https://binary.pensoft.net/fig/1141006</uri></graphic></fig><p><bold><italic>Thorax</italic>.
              </bold> Tergal <abbrev xmlns:xlink="http://www.w3.org/1999/xlink" xlink:title="specialised microchaeta(e)" id="ABBRID0EINAG" xlink:type="simple">ms</abbrev> formula on <abbrev xmlns:xlink="http://www.w3.org/1999/xlink" xlink:title="thoracic segment(s)" id="ABBRID0EMNAG" xlink:type="simple">Th</abbrev>. II–<abbrev xmlns:xlink="http://www.w3.org/1999/xlink" xlink:title="abdominal segment(s)" id="ABBRID0EQNAG" xlink:type="simple">Abd</abbrev>. V as 1, 0/1, 0, 1, 0, 0, <abbrev xmlns:xlink="http://www.w3.org/1999/xlink" xlink:title="specialised ordinary chaeta(e)" id="ABBRID0EUNAG" xlink:type="simple">sens</abbrev> as 2, 2/1, 2, 2, 18–36, 3 (Figs <xref ref-type="fig" rid="F11">40</xref>, <xref ref-type="fig" rid="F12">46</xref>–<xref ref-type="fig" rid="F14">48</xref>). <abbrev xmlns:xlink="http://www.w3.org/1999/xlink" xlink:title="thoracic segment(s)" id="ABBRID0EEOAG" xlink:type="simple">Th</abbrev>. II with four medio-medial (m1, m2, m2i, m2i2), three medio-sublateral (m4, m4i, m4p), 33–39 posterior <abbrev xmlns:xlink="http://www.w3.org/1999/xlink" xlink:title="macrochaeta(e)" id="ABBRID0EIOAG" xlink:type="simple">mac</abbrev>. <abbrev xmlns:xlink="http://www.w3.org/1999/xlink" xlink:title="thoracic segment(s)" id="ABBRID0EMOAG" xlink:type="simple">Th</abbrev>. III with 44–49 <abbrev xmlns:xlink="http://www.w3.org/1999/xlink" xlink:title="macrochaeta(e)" id="ABBRID0EQOAG" xlink:type="simple">mac</abbrev> (Fig. <xref ref-type="fig" rid="F11">40</xref>). Coxal macrochaetal formula as 3/4+1, 3/4+2 (Figs <xref ref-type="fig" rid="F11">41–43</xref>). Trochanteral organ with 44–71 smooth chaetae (Fig. <xref ref-type="fig" rid="F11">44</xref>). Tenent hair clavate, 0.68–0.88 length of inner edge of unguis; unguis with three inner teeth, basal pair located at 0.32–0.40 distance from base of inner edge of unguis, unpaired tooth at 0.59–0.68 distance from base; unguiculus lanceolate, outer edge slightly serrate (Fig. <xref ref-type="fig" rid="F11">45</xref>).</p><fig id="F11" position="float" orientation="portrait"><object-id xmlns:xlink="http://www.w3.org/1999/xlink" content-type="doi" xlink:type="simple">10.3897/zookeys.1213.123839.figures40-45</object-id><object-id xmlns:xlink="http://www.w3.org/1999/xlink" content-type="arpha" xlink:type="simple">1FC3F482-C277-5F05-882B-47854C099A48</object-id><label>Figures 40–45.</label><caption><p><italic><tp:taxon-name><tp:taxon-name-part taxon-name-part-type="genus" reg="Homidia">Homidia</tp:taxon-name-part><tp:taxon-name-part taxon-name-part-type="species" reg="guangxiensis">guangxiensis</tp:taxon-name-part></tp:taxon-name></italic> sp. nov. <bold>40</bold> chaetotaxy of <abbrev xmlns:xlink="http://www.w3.org/1999/xlink" xlink:title="thoracic segment(s)" id="ABBRID0EZPAG" xlink:type="simple">Th</abbrev>. II−III (right side) <bold>41−43</bold> coxal chaetotaxy of fore, middle and hind leg <bold>44</bold> trochanteral organ <bold>45</bold> hind foot complex (lateral view). Scale bars: 50 μm (<bold>40</bold>); 20 μm (<bold>41−45</bold>).</p></caption><graphic xmlns:xlink="http://www.w3.org/1999/xlink" xlink:href="zookeys-1213-041_article-123839__-g011.jpg" position="float" orientation="portrait" xlink:type="simple" id="oo_1141007.jpg"><uri content-type="original_file" xlink:type="simple">https://binary.pensoft.net/fig/1141007</uri></graphic></fig><p><bold><italic>Abdomen</italic>.
              </bold> Range of <abbrev xmlns:xlink="http://www.w3.org/1999/xlink" xlink:title="abdominal segment(s)" id="ABBRID0ETQAG" xlink:type="simple">Abd</abbrev>. IV length as 6.51–8.75 times as dorsal axial length of <abbrev xmlns:xlink="http://www.w3.org/1999/xlink" xlink:title="abdominal segment(s)" id="ABBRID0EXQAG" xlink:type="simple">Abd</abbrev>. III. <abbrev xmlns:xlink="http://www.w3.org/1999/xlink" xlink:title="abdominal segment(s)" id="ABBRID0E2QAG" xlink:type="simple">Abd</abbrev>. I with 11 (rarely 10) (a1–3, m2i, m2–4, m4i, m4p and a5, a1a rarely absent) <abbrev xmlns:xlink="http://www.w3.org/1999/xlink" xlink:title="macrochaeta(e)" id="ABBRID0E6QAG" xlink:type="simple">mac</abbrev>. <abbrev xmlns:xlink="http://www.w3.org/1999/xlink" xlink:title="abdominal segment(s)" id="ABBRID0EDRAG" xlink:type="simple">Abd</abbrev>. II with six (a2, a3, m3, m3e, m3ea, m3ep) central, one (m5) lateral <abbrev xmlns:xlink="http://www.w3.org/1999/xlink" xlink:title="macrochaeta(e)" id="ABBRID0EHRAG" xlink:type="simple">mac</abbrev>. <abbrev xmlns:xlink="http://www.w3.org/1999/xlink" xlink:title="abdominal segment(s)" id="ABBRID0ELRAG" xlink:type="simple">Abd</abbrev>. III with two (a2, m3) central, four (am6, pm6, m7a, p6) lateral <abbrev xmlns:xlink="http://www.w3.org/1999/xlink" xlink:title="macrochaeta(e)" id="ABBRID0EPRAG" xlink:type="simple">mac</abbrev> (Fig. <xref ref-type="fig" rid="F12">46</xref>). <abbrev xmlns:xlink="http://www.w3.org/1999/xlink" xlink:title="abdominal segment(s)" id="ABBRID0EXRAG" xlink:type="simple">Abd</abbrev>. IV with two (as, ps) normal <abbrev xmlns:xlink="http://www.w3.org/1999/xlink" xlink:title="specialised ordinary chaeta(e)" id="ABBRID0E2RAG" xlink:type="simple">sens</abbrev>, 8–11 anterior, five (A5–6, B4–6, Ae7) posterior and 20–23 lateral <abbrev xmlns:xlink="http://www.w3.org/1999/xlink" xlink:title="macrochaeta(e)" id="ABBRID0E6RAG" xlink:type="simple">mac</abbrev> (Fig. <xref ref-type="fig" rid="F13">47</xref>). <abbrev xmlns:xlink="http://www.w3.org/1999/xlink" xlink:title="abdominal segment(s)" id="ABBRID0EHSAG" xlink:type="simple">Abd</abbrev>. V with three <abbrev xmlns:xlink="http://www.w3.org/1999/xlink" xlink:title="specialised ordinary chaeta(e)" id="ABBRID0ELSAG" xlink:type="simple">sens</abbrev> (Fig. <xref ref-type="fig" rid="F14">48</xref>). Anterior face of ventral tube with 44–46 ciliate chaetae on each side, line connecting proximal (Pr) and external-distal (Ed) <abbrev xmlns:xlink="http://www.w3.org/1999/xlink" xlink:title="macrochaeta(e)" id="ABBRID0ETSAG" xlink:type="simple">mac</abbrev> oblique to median furrow (Fig. <xref ref-type="fig" rid="F14">49</xref>); posterior face with 9–18 smooth and numerous ciliate chaetae (Figs <xref ref-type="fig" rid="F14">50</xref>, <xref ref-type="fig" rid="F14">51</xref>); lateral flap with 7–12 (19) smooth and 11–19 ciliate chaetae (Fig. <xref ref-type="fig" rid="F15">52</xref>). Manubrial plate dorsally with 10–14 ciliate <abbrev xmlns:xlink="http://www.w3.org/1999/xlink" xlink:title="macrochaeta(e)" id="ABBRID0EHTAG" xlink:type="simple">mac</abbrev> and three pseudopores (Fig. <xref ref-type="fig" rid="F15">53</xref>); ventrally with (26) 40–47 ciliate chaetae on each side (Fig. <xref ref-type="fig" rid="F15">54</xref>). Dens with 24–48 smooth inner spines (Fig. <xref ref-type="fig" rid="F15">55</xref>). Mucro bidentate with subapical tooth larger than apical one; tip of basal spine reaching apex of subapical tooth; distal smooth section of dens almost equal to mucro in length (Fig. <xref ref-type="fig" rid="F15">56</xref>).</p><fig id="F12" position="float" orientation="portrait"><object-id xmlns:xlink="http://www.w3.org/1999/xlink" content-type="doi" xlink:type="simple">10.3897/zookeys.1213.123839.figure46</object-id><object-id xmlns:xlink="http://www.w3.org/1999/xlink" content-type="arpha" xlink:type="simple">6EACE32A-E092-54DF-B3E5-90C9452A7440</object-id><label>Figure 46.</label><caption><p>Chaetotaxy of <abbrev xmlns:xlink="http://www.w3.org/1999/xlink" xlink:title="abdominal segment(s)" id="ABBRID0EDUAG" xlink:type="simple">Abd</abbrev>. I−III of <italic><tp:taxon-name><tp:taxon-name-part taxon-name-part-type="genus" reg="Homidia">Homidia</tp:taxon-name-part><tp:taxon-name-part taxon-name-part-type="species" reg="guangxiensis">guangxiensis</tp:taxon-name-part></tp:taxon-name></italic> sp. nov. (right side) Scale bar: 50 μm.</p></caption><graphic xmlns:xlink="http://www.w3.org/1999/xlink" xlink:href="zookeys-1213-041_article-123839__-g012.jpg" position="float" orientation="portrait" xlink:type="simple" id="oo_1141008.jpg"><uri content-type="original_file" xlink:type="simple">https://binary.pensoft.net/fig/1141008</uri></graphic></fig><fig id="F13" position="float" orientation="portrait"><object-id xmlns:xlink="http://www.w3.org/1999/xlink" content-type="doi" xlink:type="simple">10.3897/zookeys.1213.123839.figure47</object-id><object-id xmlns:xlink="http://www.w3.org/1999/xlink" content-type="arpha" xlink:type="simple">A48C89FC-7570-535B-9B0A-9D62B2846EA5</object-id><label>Figure 47.</label><caption><p>Chaetotaxy of <abbrev xmlns:xlink="http://www.w3.org/1999/xlink" xlink:title="abdominal segment(s)" id="ABBRID0E6UAG" xlink:type="simple">Abd</abbrev>. IV of <italic><tp:taxon-name><tp:taxon-name-part taxon-name-part-type="genus" reg="Homidia">Homidia</tp:taxon-name-part><tp:taxon-name-part taxon-name-part-type="species" reg="guangxiensis">guangxiensis</tp:taxon-name-part></tp:taxon-name></italic> sp. nov. (right side). Scale bar: 50 μm.</p></caption><graphic xmlns:xlink="http://www.w3.org/1999/xlink" xlink:href="zookeys-1213-041_article-123839__-g013.jpg" position="float" orientation="portrait" xlink:type="simple" id="oo_1141009.jpg"><uri content-type="original_file" xlink:type="simple">https://binary.pensoft.net/fig/1141009</uri></graphic></fig><fig id="F14" position="float" orientation="portrait"><object-id xmlns:xlink="http://www.w3.org/1999/xlink" content-type="doi" xlink:type="simple">10.3897/zookeys.1213.123839.figures48-51</object-id><object-id xmlns:xlink="http://www.w3.org/1999/xlink" content-type="arpha" xlink:type="simple">7C357158-2D70-5B9F-BAD3-88DA68FCBB1A</object-id><label>Figures 48–51.</label><caption><p><italic><tp:taxon-name><tp:taxon-name-part taxon-name-part-type="genus" reg="Homidia">Homidia</tp:taxon-name-part><tp:taxon-name-part taxon-name-part-type="species" reg="guangxiensis">guangxiensis</tp:taxon-name-part></tp:taxon-name></italic> sp. nov. <bold>48</bold> chaetotaxy of <abbrev xmlns:xlink="http://www.w3.org/1999/xlink" xlink:title="abdominal segment(s)" id="ABBRID0EIWAG" xlink:type="simple">Abd</abbrev>. V (right side) <bold>49</bold> anterior face of ventral tube <bold>50</bold> posterior face of ventral tube apically <bold>51</bold> photomicrograph of posterior face of ventral tube apically. Scale bars: 20 μm.</p></caption><graphic xmlns:xlink="http://www.w3.org/1999/xlink" xlink:href="zookeys-1213-041_article-123839__-g014.jpg" position="float" orientation="portrait" xlink:type="simple" id="oo_1141010.jpg"><uri content-type="original_file" xlink:type="simple">https://binary.pensoft.net/fig/1141010</uri></graphic></fig><fig id="F15" position="float" orientation="portrait"><object-id xmlns:xlink="http://www.w3.org/1999/xlink" content-type="doi" xlink:type="simple">10.3897/zookeys.1213.123839.figures52-56</object-id><object-id xmlns:xlink="http://www.w3.org/1999/xlink" content-type="arpha" xlink:type="simple">F8AB2429-1733-5F68-8B05-F58E1F06D177</object-id><label>Figures 52–56.</label><caption><p><italic><tp:taxon-name><tp:taxon-name-part taxon-name-part-type="genus" reg="Homidia">Homidia</tp:taxon-name-part><tp:taxon-name-part taxon-name-part-type="species" reg="guangxiensis">guangxiensis</tp:taxon-name-part></tp:taxon-name></italic> sp. nov. <bold>52</bold> lateral flap of ventral tube <bold>53</bold> manubrial plaque (dorsal view) <bold>54</bold> ventro-apical part of manubrium <bold>55</bold> proximal section of dens (circles also representing spines) <bold>56</bold> mucro. Scale bars: 20 μm.</p></caption><graphic xmlns:xlink="http://www.w3.org/1999/xlink" xlink:href="zookeys-1213-041_article-123839__-g015.jpg" position="float" orientation="portrait" xlink:type="simple" id="oo_1141011.jpg"><uri content-type="original_file" xlink:type="simple">https://binary.pensoft.net/fig/1141011</uri></graphic></fig></tp:treatment-sec><tp:treatment-sec sec-type="etymology" id="SECID0EZXAG"><title>Etymology.</title><p>Named after its locality: Guangxi Zhuang Autonomous Region.</p></tp:treatment-sec><tp:treatment-sec sec-type="ecology" id="SECID0E5XAG"><title>Ecology.</title><p>Found in the leaf litter.</p></tp:treatment-sec><tp:treatment-sec sec-type="remarks" id="SECID0EDYAG"><title>Remarks.</title><p>The new species can be easily distinguished from other species of the genus by the smooth post-labial chaetae and the number and location of smooth chaetae on the posterior face of the ventral tube. Among the known <italic><tp:taxon-name><tp:taxon-name-part taxon-name-part-type="genus" reg="Homidia">Homidia</tp:taxon-name-part></tp:taxon-name></italic> species, except those species with expanded post-labial chaetae, the post-labial chaetae are rarely mentioned because most have normal ciliate chaetae. Smooth post-labial chaetae are discovered for the first time in the genus. In addition, the smooth chaetae on the posterior face of the ventral tube are usually located at the most distal part of the ventral tube and their number is usually less than 10 in the genus. However, the number and location of the smooth chaetae on the posterior face of the new species are peculiar. It is similar to the species <italic><tp:taxon-name><tp:taxon-name-part taxon-name-part-type="genus" reg="Homidia">H.</tp:taxon-name-part><tp:taxon-name-part taxon-name-part-type="species" reg="acutus">acutus</tp:taxon-name-part></tp:taxon-name></italic> Jing &amp; Ma, 2022, <italic><tp:taxon-name><tp:taxon-name-part taxon-name-part-type="genus" reg="Homidia">H.</tp:taxon-name-part><tp:taxon-name-part taxon-name-part-type="species" reg="pseudozhangi">pseudozhangi</tp:taxon-name-part></tp:taxon-name></italic> Jing &amp; Ma, 2023 and <italic><tp:taxon-name><tp:taxon-name-part taxon-name-part-type="genus" reg="Homidia">H.</tp:taxon-name-part><tp:taxon-name-part taxon-name-part-type="species" reg="zhangi">zhangi</tp:taxon-name-part></tp:taxon-name></italic> Pan &amp; Shi, 2012 in the colour pattern, but can be separated from them by the smooth post-labial chaetae, inner teeth on unguis and other characters. The detailed character comparisons are listed in Tables <xref ref-type="table" rid="T3">3</xref>, <xref ref-type="table" rid="T4">4</xref>.</p><table-wrap id="T3" position="float" orientation="portrait"><label>Table 3.</label><caption><p>Variation in some characters of the species described in the present paper.</p></caption><table id="TID0EKUBG" rules="all"><tbody><tr><th rowspan="1" colspan="1">Species</th><th rowspan="1" colspan="1">Specimen number</th><th rowspan="1" colspan="1">Mac on <abbrev xmlns:xlink="http://www.w3.org/1999/xlink" xlink:title="abdominal segment(s)" id="ABBRID0EQ1AG" xlink:type="simple">Abd</abbrev>. I</th><th rowspan="1" colspan="1">Anterior <abbrev xmlns:xlink="http://www.w3.org/1999/xlink" xlink:title="macrochaeta(e)" id="ABBRID0EY1AG" xlink:type="simple">mac</abbrev> on <abbrev xmlns:xlink="http://www.w3.org/1999/xlink" xlink:title="abdominal segment(s)" id="ABBRID0E31AG" xlink:type="simple">Abd</abbrev>. IV</th><th rowspan="1" colspan="1">Posterior <abbrev xmlns:xlink="http://www.w3.org/1999/xlink" xlink:title="macrochaeta(e)" id="ABBRID0EE2AG" xlink:type="simple">mac</abbrev> on <abbrev xmlns:xlink="http://www.w3.org/1999/xlink" xlink:title="abdominal segment(s)" id="ABBRID0EI2AG" xlink:type="simple">Abd</abbrev>. IV</th><th rowspan="1" colspan="1">Lateral <abbrev xmlns:xlink="http://www.w3.org/1999/xlink" xlink:title="macrochaeta(e)" id="ABBRID0EQ2AG" xlink:type="simple">mac</abbrev> on <abbrev xmlns:xlink="http://www.w3.org/1999/xlink" xlink:title="abdominal segment(s)" id="ABBRID0EU2AG" xlink:type="simple">Abd</abbrev>. IV</th><th rowspan="1" colspan="1">Tip of tenent hair</th><th rowspan="1" colspan="1">Smooth post-labial <abbrev xmlns:xlink="http://www.w3.org/1999/xlink" xlink:title="macrochaeta(e)" id="ABBRID0E62AG" xlink:type="simple">mac</abbrev></th><th rowspan="1" colspan="1">Smooth <abbrev xmlns:xlink="http://www.w3.org/1999/xlink" xlink:title="macrochaeta(e)" id="ABBRID0EG3AG" xlink:type="simple">mac</abbrev> on posterior face of ventral tube</th></tr><tr><td rowspan="2" colspan="1"><italic><tp:taxon-name><tp:taxon-name-part taxon-name-part-type="genus" reg="Homidia">Homidia</tp:taxon-name-part><tp:taxon-name-part taxon-name-part-type="species" reg="longiantenna">longiantenna</tp:taxon-name-part></tp:taxon-name></italic> sp. nov.</td><td rowspan="1" colspan="1">1281-3A</td><td rowspan="1" colspan="1">11+11</td><td rowspan="1" colspan="1">14+15</td><td rowspan="1" colspan="1">6+7</td><td rowspan="1" colspan="1">25+25</td><td rowspan="1" colspan="1">clavate</td><td rowspan="1" colspan="1">absent</td><td rowspan="1" colspan="1">?</td></tr><tr><td rowspan="1" colspan="1">1281-3B</td><td rowspan="1" colspan="1">11+11</td><td rowspan="1" colspan="1">18+20</td><td rowspan="1" colspan="1">6+7</td><td rowspan="1" colspan="1">24+26</td><td rowspan="1" colspan="1">clavate</td><td rowspan="1" colspan="1">absent</td><td rowspan="1" colspan="1">8</td></tr><tr><td rowspan="5" colspan="1"><italic><tp:taxon-name><tp:taxon-name-part taxon-name-part-type="genus" reg="Homidia">Homidia</tp:taxon-name-part><tp:taxon-name-part taxon-name-part-type="species" reg="guangxiensis">guangxiensis</tp:taxon-name-part></tp:taxon-name></italic> sp. nov.</td><td rowspan="1" colspan="1">1281-13</td><td rowspan="1" colspan="1">10+11</td><td rowspan="1" colspan="1">10+10</td><td rowspan="1" colspan="1">5+5</td><td rowspan="1" colspan="1">20+22</td><td rowspan="1" colspan="1">clavate</td><td rowspan="1" colspan="1">present</td><td rowspan="1" colspan="1">10</td></tr><tr><td rowspan="1" colspan="1">1283-8A</td><td rowspan="1" colspan="1">11+11</td><td rowspan="1" colspan="1">10+?</td><td rowspan="1" colspan="1">5+5</td><td rowspan="1" colspan="1">?+?</td><td rowspan="1" colspan="1">clavate</td><td rowspan="1" colspan="1">present</td><td rowspan="1" colspan="1">9</td></tr><tr><td rowspan="1" colspan="1">1283-8B</td><td rowspan="1" colspan="1">11+12</td><td rowspan="1" colspan="1">9+10</td><td rowspan="1" colspan="1">5+5</td><td rowspan="1" colspan="1">23+?</td><td rowspan="1" colspan="1">clavate</td><td rowspan="1" colspan="1">present</td><td rowspan="1" colspan="1">12</td></tr><tr><td rowspan="1" colspan="1">1283-9A</td><td rowspan="1" colspan="1">11+11</td><td rowspan="1" colspan="1">8+10</td><td rowspan="1" colspan="1">5+5</td><td rowspan="1" colspan="1">23+?</td><td rowspan="1" colspan="1">clavate</td><td rowspan="1" colspan="1">preent</td><td rowspan="1" colspan="1">17</td></tr><tr><td rowspan="1" colspan="1">1283-9B</td><td rowspan="1" colspan="1">11+11</td><td rowspan="1" colspan="1">9+11</td><td rowspan="1" colspan="1">5+5</td><td rowspan="1" colspan="1">20+22</td><td rowspan="1" colspan="1">clavate</td><td rowspan="1" colspan="1">present</td><td rowspan="1" colspan="1">18</td></tr><tr><td rowspan="6" colspan="1"><italic><tp:taxon-name><tp:taxon-name-part taxon-name-part-type="genus" reg="Homidia">Homidia</tp:taxon-name-part><tp:taxon-name-part taxon-name-part-type="species" reg="huapingensis">huapingensis</tp:taxon-name-part></tp:taxon-name></italic> sp. nov.</td><td rowspan="1" colspan="1">1274-2B</td><td rowspan="1" colspan="1">11+11</td><td rowspan="1" colspan="1">10+11</td><td rowspan="1" colspan="1">5+5</td><td rowspan="1" colspan="1">19+20</td><td rowspan="1" colspan="1">point</td><td rowspan="1" colspan="1">present</td><td rowspan="1" colspan="1">?</td></tr><tr><td rowspan="1" colspan="1">1274-2C</td><td rowspan="1" colspan="1">11+12</td><td rowspan="1" colspan="1">10+11</td><td rowspan="1" colspan="1">5+6</td><td rowspan="1" colspan="1">20+20</td><td rowspan="1" colspan="1">point</td><td rowspan="1" colspan="1">present</td><td rowspan="1" colspan="1">9</td></tr><tr><td rowspan="1" colspan="1">1279-6B</td><td rowspan="1" colspan="1">11+12</td><td rowspan="1" colspan="1">11+12</td><td rowspan="1" colspan="1">6+6</td><td rowspan="1" colspan="1">21+?</td><td rowspan="1" colspan="1">point</td><td rowspan="1" colspan="1">present</td><td rowspan="1" colspan="1">6</td></tr><tr><td rowspan="1" colspan="1">1281-10A</td><td rowspan="1" colspan="1">11+11</td><td rowspan="1" colspan="1">9+10</td><td rowspan="1" colspan="1">5+6</td><td rowspan="1" colspan="1">19+20</td><td rowspan="1" colspan="1">point</td><td rowspan="1" colspan="1">present</td><td rowspan="1" colspan="1">9</td></tr><tr><td rowspan="1" colspan="1">1281-10B</td><td rowspan="1" colspan="1">11+11</td><td rowspan="1" colspan="1">9+9</td><td rowspan="1" colspan="1">5+5</td><td rowspan="1" colspan="1">22+22</td><td rowspan="1" colspan="1">point</td><td rowspan="1" colspan="1">present</td><td rowspan="1" colspan="1">8</td></tr><tr><td rowspan="1" colspan="1">1283-8C</td><td rowspan="1" colspan="1">12+?</td><td rowspan="1" colspan="1">9+10</td><td rowspan="1" colspan="1">5+6</td><td rowspan="1" colspan="1">22+23</td><td rowspan="1" colspan="1">point</td><td rowspan="1" colspan="1">present</td><td rowspan="1" colspan="1">5</td></tr><tr><td rowspan="14" colspan="1"><italic><tp:taxon-name><tp:taxon-name-part taxon-name-part-type="genus" reg="Homidia">Homidia</tp:taxon-name-part><tp:taxon-name-part taxon-name-part-type="species" reg="oligoseta">oligoseta</tp:taxon-name-part></tp:taxon-name></italic><break/> sp. nov.</td><td rowspan="1" colspan="1">1281-11A</td><td rowspan="1" colspan="1">11+11</td><td rowspan="1" colspan="1">3+5</td><td rowspan="1" colspan="1">4+4</td><td rowspan="1" colspan="1">16+17</td><td rowspan="1" colspan="1">point</td><td rowspan="1" colspan="1">?</td><td rowspan="1" colspan="1">7</td></tr><tr><td rowspan="1" colspan="1">1281-11B</td><td rowspan="1" colspan="1">11+?</td><td rowspan="1" colspan="1">3+3</td><td rowspan="1" colspan="1">4+5</td><td rowspan="1" colspan="1">16+16</td><td rowspan="1" colspan="1">point</td><td rowspan="1" colspan="1">absent</td><td rowspan="1" colspan="1">7</td></tr><tr><td rowspan="1" colspan="1">1281-11C</td><td rowspan="1" colspan="1">10+10</td><td rowspan="1" colspan="1">3+4</td><td rowspan="1" colspan="1">4+4</td><td rowspan="1" colspan="1">16+17</td><td rowspan="1" colspan="1">point</td><td rowspan="1" colspan="1">absent</td><td rowspan="1" colspan="1">7</td></tr><tr><td rowspan="1" colspan="1">1282-4A</td><td rowspan="1" colspan="1">11+11</td><td rowspan="1" colspan="1">3+4</td><td rowspan="1" colspan="1">4+4</td><td rowspan="1" colspan="1">15+?</td><td rowspan="1" colspan="1">point</td><td rowspan="1" colspan="1">absent</td><td rowspan="1" colspan="1">5</td></tr><tr><td rowspan="1" colspan="1">1282-4B</td><td rowspan="1" colspan="1">11+11</td><td rowspan="1" colspan="1">3+3</td><td rowspan="1" colspan="1">4+4</td><td rowspan="1" colspan="1">12+?</td><td rowspan="1" colspan="1">point</td><td rowspan="1" colspan="1">absent</td><td rowspan="1" colspan="1">5</td></tr><tr><td rowspan="1" colspan="1">1282-5</td><td rowspan="1" colspan="1">11+11</td><td rowspan="1" colspan="1">3+3</td><td rowspan="1" colspan="1">4+4</td><td rowspan="1" colspan="1">13+?</td><td rowspan="1" colspan="1">point</td><td rowspan="1" colspan="1">absent</td><td rowspan="1" colspan="1">5</td></tr><tr><td rowspan="1" colspan="1">1282-6</td><td rowspan="1" colspan="1">11+11</td><td rowspan="1" colspan="1">3+3</td><td rowspan="1" colspan="1">4+4</td><td rowspan="1" colspan="1">13+15</td><td rowspan="1" colspan="1">point</td><td rowspan="1" colspan="1">absent</td><td rowspan="1" colspan="1">6</td></tr><tr><td rowspan="1" colspan="1">1283-1A</td><td rowspan="1" colspan="1">11+11</td><td rowspan="1" colspan="1">3+3</td><td rowspan="1" colspan="1">4+4</td><td rowspan="1" colspan="1">13+13</td><td rowspan="1" colspan="1">point</td><td rowspan="1" colspan="1">absent</td><td rowspan="1" colspan="1">5</td></tr><tr><td rowspan="1" colspan="1">1283-1B</td><td rowspan="1" colspan="1">11+11</td><td rowspan="1" colspan="1">3+4</td><td rowspan="1" colspan="1">4+4</td><td rowspan="1" colspan="1">13+?</td><td rowspan="1" colspan="1">point</td><td rowspan="1" colspan="1">absent</td><td rowspan="1" colspan="1">5</td></tr><tr><td rowspan="1" colspan="1">1283-2A</td><td rowspan="1" colspan="1">10+11</td><td rowspan="1" colspan="1">4+5</td><td rowspan="1" colspan="1">4+4</td><td rowspan="1" colspan="1">12+14</td><td rowspan="1" colspan="1">point</td><td rowspan="1" colspan="1">absent</td><td rowspan="1" colspan="1">5</td></tr><tr><td rowspan="1" colspan="1">1283-2B</td><td rowspan="1" colspan="1">10+11</td><td rowspan="1" colspan="1">3+3</td><td rowspan="1" colspan="1">4+4</td><td rowspan="1" colspan="1">11+?</td><td rowspan="1" colspan="1">point</td><td rowspan="1" colspan="1">absent</td><td rowspan="1" colspan="1">?</td></tr><tr><td rowspan="1" colspan="1">1283-3</td><td rowspan="1" colspan="1">10+11</td><td rowspan="1" colspan="1">3+3</td><td rowspan="1" colspan="1">4+4</td><td rowspan="1" colspan="1">13+14</td><td rowspan="1" colspan="1">point</td><td rowspan="1" colspan="1">absent</td><td rowspan="1" colspan="1">5</td></tr><tr><td rowspan="1" colspan="1">1283-10A</td><td rowspan="1" colspan="1">11+11</td><td rowspan="1" colspan="1">4+4</td><td rowspan="1" colspan="1">4+4</td><td rowspan="1" colspan="1">14+?</td><td rowspan="1" colspan="1">point</td><td rowspan="1" colspan="1">absent</td><td rowspan="1" colspan="1">5</td></tr><tr><td rowspan="1" colspan="1">1283-10B</td><td rowspan="1" colspan="1">11+11</td><td rowspan="1" colspan="1">4+4</td><td rowspan="1" colspan="1">4+5</td><td rowspan="1" colspan="1">13+13</td><td rowspan="1" colspan="1">point</td><td rowspan="1" colspan="1">absent</td><td rowspan="1" colspan="1">5</td></tr><tr><td rowspan="4" colspan="1">
                      <italic>
                        <tp:taxon-name><tp:taxon-name-part taxon-name-part-type="genus" reg="Homidia">Homidia</tp:taxon-name-part><tp:taxon-name-part taxon-name-part-type="species" reg="acutus">acutus</tp:taxon-name-part></tp:taxon-name>
                      </italic>
                    </td><td rowspan="1" colspan="1">1229-1A</td><td rowspan="1" colspan="1">11+11</td><td rowspan="1" colspan="1">6+6</td><td rowspan="1" colspan="1">5+5</td><td rowspan="1" colspan="1">15+?</td><td rowspan="1" colspan="1">point</td><td rowspan="1" colspan="1">present</td><td rowspan="1" colspan="1">6</td></tr><tr><td rowspan="1" colspan="1">1229-1B</td><td rowspan="1" colspan="1">11+?</td><td rowspan="1" colspan="1">6+6</td><td rowspan="1" colspan="1">5+5</td><td rowspan="1" colspan="1">1516</td><td rowspan="1" colspan="1">point</td><td rowspan="1" colspan="1">present</td><td rowspan="1" colspan="1">6</td></tr><tr><td rowspan="1" colspan="1">1229-2A</td><td rowspan="1" colspan="1">11+11</td><td rowspan="1" colspan="1">?+?</td><td rowspan="1" colspan="1">5+5</td><td rowspan="1" colspan="1">16+?</td><td rowspan="1" colspan="1">point</td><td rowspan="1" colspan="1">present</td><td rowspan="1" colspan="1">6</td></tr><tr><td rowspan="1" colspan="1">1229-2B</td><td rowspan="1" colspan="1">11+11</td><td rowspan="1" colspan="1">6+6</td><td rowspan="1" colspan="1">5+5</td><td rowspan="1" colspan="1">16+16</td><td rowspan="1" colspan="1">point</td><td rowspan="1" colspan="1">present</td><td rowspan="1" colspan="1">?</td></tr></tbody></table><table-wrap-foot><fn><p>*? not clearly seen.</p></fn></table-wrap-foot></table-wrap><table-wrap id="T4" position="float" orientation="portrait"><label>Table 4.</label><caption><p>Main differences among the three new species and related species of <italic><tp:taxon-name><tp:taxon-name-part taxon-name-part-type="genus" reg="Homidia">Homidia</tp:taxon-name-part></tp:taxon-name></italic>.</p></caption><table id="TID0EE1AI" rules="all"><tbody><tr><th rowspan="1" colspan="1">Characters</th><th rowspan="1" colspan="1"><italic><tp:taxon-name><tp:taxon-name-part taxon-name-part-type="genus" reg="Homidia">Homidia</tp:taxon-name-part><tp:taxon-name-part taxon-name-part-type="species" reg="guangxiensis">guangxiensis</tp:taxon-name-part></tp:taxon-name></italic> sp. nov.</th><th rowspan="1" colspan="1"><italic><tp:taxon-name><tp:taxon-name-part taxon-name-part-type="genus" reg="Homidia">Homidia</tp:taxon-name-part><tp:taxon-name-part taxon-name-part-type="species" reg="huapingensis">huapingensis</tp:taxon-name-part></tp:taxon-name></italic> sp. nov.</th><th rowspan="1" colspan="1"><italic><tp:taxon-name><tp:taxon-name-part taxon-name-part-type="genus" reg="Homidia">Homidia</tp:taxon-name-part><tp:taxon-name-part taxon-name-part-type="species" reg="oligoseta">oligoseta</tp:taxon-name-part></tp:taxon-name></italic> sp. nov.</th><th rowspan="1" colspan="1">
                      <italic>
                        <tp:taxon-name><tp:taxon-name-part taxon-name-part-type="genus" reg="Homidia">Homidia</tp:taxon-name-part><tp:taxon-name-part taxon-name-part-type="species" reg="acutus">acutus</tp:taxon-name-part></tp:taxon-name>
                      </italic>
                    </th><th rowspan="1" colspan="1">
                      <italic>
                        <tp:taxon-name><tp:taxon-name-part taxon-name-part-type="genus" reg="Homidia">Homidia</tp:taxon-name-part><tp:taxon-name-part taxon-name-part-type="species" reg="pseudozhangi">pseudozhangi</tp:taxon-name-part></tp:taxon-name>
                      </italic>
                    </th><th rowspan="1" colspan="1">
                      <italic>
                        <tp:taxon-name><tp:taxon-name-part taxon-name-part-type="genus" reg="Homidia">Homidia</tp:taxon-name-part><tp:taxon-name-part taxon-name-part-type="species" reg="zhangi">zhangi</tp:taxon-name-part></tp:taxon-name>
                      </italic>
                    </th></tr><tr><td rowspan="1" colspan="1">Medial stripe on <abbrev xmlns:xlink="http://www.w3.org/1999/xlink" xlink:title="thoracic segment(s)" id="ABBRID0EY1BG" xlink:type="simple">Th</abbrev>. II–III</td><td rowspan="1" colspan="1">absent</td><td rowspan="1" colspan="1">absent</td><td rowspan="1" colspan="1">absent</td><td rowspan="1" colspan="1">absent</td><td rowspan="1" colspan="1">present</td><td rowspan="1" colspan="1">absent</td></tr><tr><td rowspan="1" colspan="1">Smooth post-labial chaetae</td><td rowspan="1" colspan="1">present</td><td rowspan="1" colspan="1">present</td><td rowspan="1" colspan="1">absent</td><td rowspan="1" colspan="1">present</td><td rowspan="1" colspan="1">absent</td><td rowspan="1" colspan="1">absent</td></tr><tr><td rowspan="1" colspan="1">Tenent hair</td><td rowspan="1" colspan="1">clavate</td><td rowspan="1" colspan="1">pointed</td><td rowspan="1" colspan="1">pointed</td><td rowspan="1" colspan="1">pointed</td><td rowspan="1" colspan="1">clavate</td><td rowspan="1" colspan="1">clavate</td></tr><tr><td rowspan="1" colspan="1">Inner teeth on unguis</td><td rowspan="1" colspan="1">3</td><td rowspan="1" colspan="1">3</td><td rowspan="1" colspan="1">3</td><td rowspan="1" colspan="1">3</td><td rowspan="1" colspan="1">4</td><td rowspan="1" colspan="1">4</td></tr><tr><td rowspan="1" colspan="1">Smooth chaetae on posterior face of ventral tube</td><td rowspan="1" colspan="1">9–18</td><td rowspan="1" colspan="1">5–9</td><td rowspan="1" colspan="1">5–7</td><td rowspan="1" colspan="1">6</td><td rowspan="1" colspan="1">4–5</td><td rowspan="1" colspan="1">4</td></tr><tr><td rowspan="1" colspan="1">Relative position of <abbrev xmlns:xlink="http://www.w3.org/1999/xlink" xlink:title="specialised microchaeta(e)" id="ABBRID0EL5BG" xlink:type="simple">ms</abbrev> to <abbrev xmlns:xlink="http://www.w3.org/1999/xlink" xlink:title="specialised ordinary chaeta(e)" id="ABBRID0EP5BG" xlink:type="simple">sens</abbrev> on <abbrev xmlns:xlink="http://www.w3.org/1999/xlink" xlink:title="abdominal segment(s)" id="ABBRID0ET5BG" xlink:type="simple">Abd</abbrev>. I</td><td rowspan="1" colspan="1">antero-external</td><td rowspan="1" colspan="1">antero-external</td><td rowspan="1" colspan="1">antero-external</td><td rowspan="1" colspan="1">antero-external</td><td rowspan="1" colspan="1">antero-external</td><td rowspan="1" colspan="1">antero-internal</td></tr><tr><td rowspan="1" colspan="1">Relative position of middle <abbrev xmlns:xlink="http://www.w3.org/1999/xlink" xlink:title="specialised ordinary chaeta(e)" id="ABBRID0EO6BG" xlink:type="simple">sens</abbrev> to m3 on <abbrev xmlns:xlink="http://www.w3.org/1999/xlink" xlink:title="abdominal segment(s)" id="ABBRID0ES6BG" xlink:type="simple">Abd</abbrev>. V</td><td rowspan="1" colspan="1">postero-external</td><td rowspan="1" colspan="1">postero-external</td><td rowspan="1" colspan="1">postero-external</td><td rowspan="1" colspan="1">postero-external</td><td rowspan="1" colspan="1">antero-external</td><td rowspan="1" colspan="1">postero-external</td></tr><tr><td rowspan="1" colspan="1">Mac on <abbrev xmlns:xlink="http://www.w3.org/1999/xlink" xlink:title="abdominal segment(s)" id="ABBRID0EOAAI" xlink:type="simple">Abd</abbrev>. IV anteriorly</td><td rowspan="1" colspan="1">8–11</td><td rowspan="1" colspan="1">9–12</td><td rowspan="1" colspan="1">3–4(5)</td><td rowspan="1" colspan="1">6</td><td rowspan="1" colspan="1">7–12</td><td rowspan="1" colspan="1">8–10</td></tr><tr><td rowspan="1" colspan="1">Mac on <abbrev xmlns:xlink="http://www.w3.org/1999/xlink" xlink:title="abdominal segment(s)" id="ABBRID0EJBAI" xlink:type="simple">Abd</abbrev>. IV posteriorly</td><td rowspan="1" colspan="1">5</td><td rowspan="1" colspan="1">5–6</td><td rowspan="1" colspan="1">4(5)</td><td rowspan="1" colspan="1">5</td><td rowspan="1" colspan="1">6</td><td rowspan="1" colspan="1">3(4)</td></tr></tbody></table></table-wrap></tp:treatment-sec></tp:taxon-treatment>
