# Supplementary material for: ﻿Smooth post-labial chaetae in Homidia (Collembola, Entomobryidae) and the description of four new species from China with the aid of DNA barcoding
Source: Zookeys. 2024 Sep 25;1213:41–73. doi: 10.3897/zookeys.1213.123839 (PMC11447461; doi:10.3897/zookeys.1213.123839)
Supplement: XML Treatment for Homidia huapingensis [file zookeys.1213.123839-treatment4.xml]

<!DOCTYPE tp:taxon-treatment
  PUBLIC "-//TaxonX//DTD Taxonomic Treatment Publishing DTD v0 20100105//EN" "tax-treatment-NSO.dtd">
<tp:taxon-treatment xmlns:tp="http://www.plazi.org/taxpub"><tp:treatment-meta><kwd-group><label>Taxon classification</label><kwd>
                <named-content content-type="kingdom">Animalia</named-content>
              </kwd><kwd>
                <named-content content-type="order">Collembola</named-content>
              </kwd><kwd>
                <named-content content-type="family">Entomobryidae</named-content>
              </kwd></kwd-group><mixed-citation publication-type="journal"><person-group><name><surname>Zhou</surname><given-names>Rong</given-names></name><name><surname>Huang</surname><given-names>Ling</given-names></name><name><surname>Ma</surname><given-names>Yi-Tong</given-names></name></person-group><article-title>﻿Smooth post-labial chaetae in <italic><tp:taxon-name><tp:taxon-name-part taxon-name-part-type="genus" reg="Homidia">Homidia</tp:taxon-name-part></tp:taxon-name></italic> (<tp:taxon-name><tp:taxon-name-part taxon-name-part-type="order">Collembola</tp:taxon-name-part></tp:taxon-name>, <tp:taxon-name><tp:taxon-name-part taxon-name-part-type="family">Entomobryidae</tp:taxon-name-part></tp:taxon-name>) and the description of four new species from China with the aid of DNA barcoding</article-title><source>Zookeys</source><day>25</day><month>09</month><year>2024</year><volume>1213</volume><fpage>41</fpage><lpage>73</lpage><pub-id pub-id-type="doi">10.3897/zookeys.1213.123839</pub-id></mixed-citation></tp:treatment-meta><tp:nomenclature><label>﻿</label><tp:taxon-name>
              <object-id xmlns:xlink="http://www.w3.org/1999/xlink" content-type="arpha" xlink:type="simple">58778C64-83F5-59A0-87D3-0120DB65801F</object-id>
              <tp:taxon-name-part taxon-name-part-type="genus" reg="Homidia">Homidia</tp:taxon-name-part>
              <tp:taxon-name-part taxon-name-part-type="species" reg="huapingensis">huapingensis</tp:taxon-name-part>
              <object-id xmlns:xlink="http://www.w3.org/1999/xlink" content-type="zoobank" xlink:type="simple">https://zoobank.org/164C2C44-EE5F-40AF-B682-D01ACA2BC432</object-id>
            </tp:taxon-name><tp:taxon-status xmlns:xlink="http://www.w3.org/1999/xlink" xlink:type="simple">sp. nov.</tp:taxon-status><xref ref-type="fig" rid="F16">Figs 57–58</xref><xref ref-type="fig" rid="F17">, 59−65</xref><xref ref-type="fig" rid="F18">, 66−68</xref><xref ref-type="fig" rid="F19">, 69−76</xref><xref ref-type="fig" rid="F20">, 77</xref><xref ref-type="fig" rid="F21">, 78</xref><xref ref-type="fig" rid="F22">, 79–86</xref><xref ref-type="table" rid="T3">, Tables 3</xref><xref ref-type="table" rid="T4">, 4</xref></tp:nomenclature><tp:treatment-sec sec-type="type material" id="SECID0EMEAI"><title>Type material.</title><p><bold><italic>Holotype</italic></bold> • ♀ on slide, China, Guangxi Zhuang Autonomous Region, Guilin City, Longsheng Autonomous County, Huaping Natural Reserve, Tianping Mountain, 31-V-2023, <named-content xmlns:xlink="http://www.w3.org/1999/xlink" content-type="dwc:verbatimCoordinates" xlink:type="simple"><named-content content-type="geo-json" specific-use="{&#34;type&#34;:&#34;Point&#34;,&#34;coordinates&#34;:[109.913056,25.631111]}" id="NCID0E1EAI" xlink:type="simple">25°37′52″N, 109°54′47″E</named-content></named-content>, 935.4 m asl, sample number 1281. <bold><italic>Paratypes</italic></bold> • 2♀ on slides, China, Guangxi Zhuang Autonomous Region, Guilin City, Longsheng Autonomous County, Huaping Natural Reserve, Guangfu Mountain, 26-V-2023, <named-content xmlns:xlink="http://www.w3.org/1999/xlink" content-type="dwc:verbatimCoordinates" xlink:type="simple"><named-content content-type="geo-json" specific-use="{&#34;type&#34;:&#34;Point&#34;,&#34;coordinates&#34;:[109.937778,25.562222]}" id="NCID0EFFAI" xlink:type="simple">25°33′44″N, 109°56′16″E</named-content></named-content>, 1341.0 m asl, sample number 1274 • ♀ on slide, China, Guangxi Zhuang Autonomous Region, Guilin City, Longsheng Autonomous County, Huaping Natural Reserve, Guangfu Mountain, 29-V-2023, <named-content xmlns:xlink="http://www.w3.org/1999/xlink" content-type="dwc:verbatimCoordinates" xlink:type="simple"><named-content content-type="geo-json" specific-use="{&#34;type&#34;:&#34;Point&#34;,&#34;coordinates&#34;:[109.943889,25.556944]}" id="NCID0ENFAI" xlink:type="simple">25°33′25″N, 109°56′38″E</named-content></named-content>, 1340.5 m asl, sample number 1279 • ♀ on slide, China, Guangxi Zhuang Autonomous Region, Guilin City, Longsheng Autonomous County, Huaping Natural Reserve, Tianping Mountain, 31-V-2023, <named-content xmlns:xlink="http://www.w3.org/1999/xlink" content-type="dwc:verbatimCoordinates" xlink:type="simple"><named-content content-type="geo-json" specific-use="{&#34;type&#34;:&#34;Point&#34;,&#34;coordinates&#34;:[109.913056,25.631111]}" id="NCID0EVFAI" xlink:type="simple">25°37′52″N, 109°54′47″E</named-content></named-content>, 935.4 m asl, sample number 1281 • 2♀ on slides, China, Guangxi Zhuang Autonomous Region, Guilin City, Longsheng Autonomous County, Huaping Natural Reserve, Tianping Mountain, Power Station, 2-VI-2023, <named-content xmlns:xlink="http://www.w3.org/1999/xlink" content-type="dwc:verbatimCoordinates" xlink:type="simple"><named-content content-type="geo-json" specific-use="{&#34;type&#34;:&#34;Point&#34;,&#34;coordinates&#34;:[109.905278,25.627778]}" id="NCID0E4FAI" xlink:type="simple">25°37′40″N, 109°54′19″E</named-content></named-content>, 682.0 m asl, sample number 1283. All collected by Y-T Ma.</p></tp:treatment-sec><tp:treatment-sec sec-type="description" id="SECID0ECGAI"><title>Description.</title><p><bold><italic>Size</italic>.
              </bold> Body length up to 2.92 mm.</p><p><bold><italic>Coloration</italic>.
              </bold> Ground colour pale white to yellow; eye patches dark blue; brown to blue-violet pigment present on whole dorsal body, antennae, legs, ventral tube, and manubrium. Some unpigmented irregular stripes or spots present on dorsal side of body (Figs <xref ref-type="fig" rid="F16">57</xref>, <xref ref-type="fig" rid="F16">58</xref>).</p><fig id="F16" position="float" orientation="portrait"><object-id xmlns:xlink="http://www.w3.org/1999/xlink" content-type="doi" xlink:type="simple">10.3897/zookeys.1213.123839.figures57-58</object-id><object-id xmlns:xlink="http://www.w3.org/1999/xlink" content-type="arpha" xlink:type="simple">576A70F6-37CF-5610-AD83-954AF9BA015D</object-id><label>Figures 57, 58.</label><caption><p>Habitus of <italic><tp:taxon-name><tp:taxon-name-part taxon-name-part-type="genus" reg="Homidia">Homidia</tp:taxon-name-part><tp:taxon-name-part taxon-name-part-type="species" reg="huapingensis">huapingensis</tp:taxon-name-part></tp:taxon-name></italic> sp. nov. (lateral view). Scale bars: 500 μm.</p></caption><graphic xmlns:xlink="http://www.w3.org/1999/xlink" xlink:href="zookeys-1213-041_article-123839__-g016.jpg" position="float" orientation="portrait" xlink:type="simple" id="oo_1141012.jpg"><uri content-type="original_file" xlink:type="simple">https://binary.pensoft.net/fig/1141012</uri></graphic></fig><p><bold><italic>Head</italic>.</bold> Antenna not annulated and 0.59–0.64 times length of body. Ratio of <abbrev xmlns:xlink="http://www.w3.org/1999/xlink" xlink:title="antennal segment(s)" id="ABBRID0E2HAI" xlink:type="simple">Ant</abbrev>. I–IV as 1.00/1.28–1.40/1.11–1.36/2.00–2.25. Distal part of <abbrev xmlns:xlink="http://www.w3.org/1999/xlink" xlink:title="antennal segment(s)" id="ABBRID0E6HAI" xlink:type="simple">Ant</abbrev>. IV with many sensory chaetae and normal ciliate chaetae, apical bulb bilobed (Fig. <xref ref-type="fig" rid="F17">59</xref>). Sensory organ of <abbrev xmlns:xlink="http://www.w3.org/1999/xlink" xlink:title="antennal segment(s)" id="ABBRID0EHIAI" xlink:type="simple">Ant</abbrev>. III with two rod-like chaetae (Fig. <xref ref-type="fig" rid="F17">60</xref>). Sensory organ of <abbrev xmlns:xlink="http://www.w3.org/1999/xlink" xlink:title="antennal segment(s)" id="ABBRID0EPIAI" xlink:type="simple">Ant</abbrev>. II with 4–5 rod-like chaetae (Fig. <xref ref-type="fig" rid="F17">61</xref>). Eyes 8+8, G and H smaller than others, interocular chaetae as p, r, t <abbrev xmlns:xlink="http://www.w3.org/1999/xlink" xlink:title="mesochaeta(e)" id="ABBRID0EXIAI" xlink:type="simple">mes</abbrev>. Dorsal chaetotaxy of head with four antennal (An), five median (M) and eight sutural (S) <abbrev xmlns:xlink="http://www.w3.org/1999/xlink" xlink:title="macrochaeta(e)" id="ABBRID0E2IAI" xlink:type="simple">mac</abbrev> (Fig. <xref ref-type="fig" rid="F17">62</xref>). Prelabral and labral chaetae as 4/5, 5, 4, all smooth, a0, a1 longer than a2; labral papillae absent (Fig. <xref ref-type="fig" rid="F17">63</xref>). Basal chaeta on maxillary outer lobe slightly thicker than as apical one; sublobal plate with three smooth chaetae-like processes (Fig. <xref ref-type="fig" rid="F17">64</xref>). Lateral process (l. p.) of labial palp E differentiated, as thick as normal chaeta, with tip almost reaching apex of papilla E (Fig. <xref ref-type="fig" rid="F17">65</xref>). Labial base with MRel<sub>1</sub>L<sub>2</sub>, M rarely smooth, R ciliate and 0.50–0.69 length of M, chaetae e and l<sub>1</sub> smooth, L<sub>2</sub> ciliate; some post-labial chaetae (G<sub>1–4</sub>, H<sub>2–4</sub>, rarely X, X<sub>3</sub> and 1–2 unnamed chaetae) smooth (Figs <xref ref-type="fig" rid="F18">66–68</xref>).</p><fig id="F17" position="float" orientation="portrait"><object-id xmlns:xlink="http://www.w3.org/1999/xlink" content-type="doi" xlink:type="simple">10.3897/zookeys.1213.123839.figures59-65</object-id><object-id xmlns:xlink="http://www.w3.org/1999/xlink" content-type="arpha" xlink:type="simple">D038FA73-F57D-5068-9E34-AF702EABBAEA</object-id><label>Figures 59–65.</label><caption><p><italic><tp:taxon-name><tp:taxon-name-part taxon-name-part-type="genus" reg="Homidia">Homidia</tp:taxon-name-part><tp:taxon-name-part taxon-name-part-type="species" reg="huapingensis">huapingensis</tp:taxon-name-part></tp:taxon-name></italic> sp. nov. <bold>59</bold> apex of <abbrev xmlns:xlink="http://www.w3.org/1999/xlink" xlink:title="antennal segment(s)" id="ABBRID0EWKAI" xlink:type="simple">Ant</abbrev>. IV (dorsal view) <bold>60</bold> distal <abbrev xmlns:xlink="http://www.w3.org/1999/xlink" xlink:title="antennal segment(s)" id="ABBRID0E3KAI" xlink:type="simple">Ant</abbrev>. III (ventral view) <bold>61</bold> distal <abbrev xmlns:xlink="http://www.w3.org/1999/xlink" xlink:title="antennal segment(s)" id="ABBRID0ECLAI" xlink:type="simple">Ant</abbrev>. II (ventral view) <bold>62</bold> dorsal head (right side) <bold>63</bold> prelabrum and labrum <bold>64</bold> maxillary palp and outer lobe (right side) <bold>65</bold> labial palp. Scale bars: 20 μm.</p></caption><graphic xmlns:xlink="http://www.w3.org/1999/xlink" xlink:href="zookeys-1213-041_article-123839__-g017.jpg" position="float" orientation="portrait" xlink:type="simple" id="oo_1141013.jpg"><uri content-type="original_file" xlink:type="simple">https://binary.pensoft.net/fig/1141013</uri></graphic></fig><fig id="F18" position="float" orientation="portrait"><object-id xmlns:xlink="http://www.w3.org/1999/xlink" content-type="doi" xlink:type="simple">10.3897/zookeys.1213.123839.figures66-68</object-id><object-id xmlns:xlink="http://www.w3.org/1999/xlink" content-type="arpha" xlink:type="simple">9CB14B79-E713-5CF9-A475-AB1840199B89</object-id><label>Figures 66–68.</label><caption><p><italic><tp:taxon-name><tp:taxon-name-part taxon-name-part-type="genus" reg="Homidia">Homidia</tp:taxon-name-part><tp:taxon-name-part taxon-name-part-type="species" reg="huapingensis">huapingensis</tp:taxon-name-part></tp:taxon-name></italic> sp. nov. <bold>66</bold> labial and post-labial chaetotaxy (right side) <bold>67, 68</bold> photographs of labial and post-labial chaetotaxy (right side). Scale bars: 20 μm.</p></caption><graphic xmlns:xlink="http://www.w3.org/1999/xlink" xlink:href="zookeys-1213-041_article-123839__-g018.jpg" position="float" orientation="portrait" xlink:type="simple" id="oo_1141014.jpg"><uri content-type="original_file" xlink:type="simple">https://binary.pensoft.net/fig/1141014</uri></graphic></fig><p><bold><italic>Thorax</italic>.
              </bold> Tergal <abbrev xmlns:xlink="http://www.w3.org/1999/xlink" xlink:title="specialised microchaeta(e)" id="ABBRID0EWMAI" xlink:type="simple">ms</abbrev> formula on <abbrev xmlns:xlink="http://www.w3.org/1999/xlink" xlink:title="thoracic segment(s)" id="ABBRID0E1MAI" xlink:type="simple">Th</abbrev>. II–<abbrev xmlns:xlink="http://www.w3.org/1999/xlink" xlink:title="abdominal segment(s)" id="ABBRID0E5MAI" xlink:type="simple">Abd</abbrev>. V as 1, 0/1, 0, 1, 0, 0, <abbrev xmlns:xlink="http://www.w3.org/1999/xlink" xlink:title="specialised ordinary chaeta(e)" id="ABBRID0ECNAI" xlink:type="simple">sens</abbrev> as 2, 2/1, 2, 2, 23–37, 3 (Figs <xref ref-type="fig" rid="F19">69</xref>, <xref ref-type="fig" rid="F20">77</xref>–<xref ref-type="fig" rid="F22">79</xref>). <abbrev xmlns:xlink="http://www.w3.org/1999/xlink" xlink:title="thoracic segment(s)" id="ABBRID0ESNAI" xlink:type="simple">Th</abbrev>. II with four medio-medial (m1, m2, m2i, m2i2), three medio-sublateral (m4, m4i, m4p), 32–42 posterior <abbrev xmlns:xlink="http://www.w3.org/1999/xlink" xlink:title="macrochaeta(e)" id="ABBRID0EWNAI" xlink:type="simple">mac</abbrev>. <abbrev xmlns:xlink="http://www.w3.org/1999/xlink" xlink:title="thoracic segment(s)" id="ABBRID0E1NAI" xlink:type="simple">Th</abbrev>. III with 45–57 <abbrev xmlns:xlink="http://www.w3.org/1999/xlink" xlink:title="macrochaeta(e)" id="ABBRID0E5NAI" xlink:type="simple">mac</abbrev> (Fig. <xref ref-type="fig" rid="F19">69</xref>). Coxal macrochaetal formula as 3/4+1, 3/4+2 (Figs <xref ref-type="fig" rid="F19">70–72</xref>). Trochanteral organ with about 40–70 smooth chaetae (Fig. <xref ref-type="fig" rid="F19">73</xref>). All tenent hairs pointed and 0.53–0.68 length of inner edge of unguis; unguis with three inner teeth, basal pair located at 0.29–0.35 distance from base of inner edge of unguis, unpaired tooth at 0.59–0.62 distance from base; unguiculus lanceolate, outer edge slightly serrate (Figs <xref ref-type="fig" rid="F19">74–76</xref>).</p><fig id="F19" position="float" orientation="portrait"><object-id xmlns:xlink="http://www.w3.org/1999/xlink" content-type="doi" xlink:type="simple">10.3897/zookeys.1213.123839.figures69-76</object-id><object-id xmlns:xlink="http://www.w3.org/1999/xlink" content-type="arpha" xlink:type="simple">D8963A5C-8EF0-51DC-8547-E772D9D25AC7</object-id><label>Figures 69–76.</label><caption><p><italic><tp:taxon-name><tp:taxon-name-part taxon-name-part-type="genus" reg="Homidia">Homidia</tp:taxon-name-part><tp:taxon-name-part taxon-name-part-type="species" reg="huapingensis">huapingensis</tp:taxon-name-part></tp:taxon-name></italic> sp. nov. <bold>69</bold> chaetotaxy of <abbrev xmlns:xlink="http://www.w3.org/1999/xlink" xlink:title="thoracic segment(s)" id="ABBRID0EHPAI" xlink:type="simple">Th</abbrev>. II−III (right side) <bold>70−72</bold> coxal chaetotaxy of fore, middle and hind leg <bold>73</bold> trochanteral organ <bold>74−76</bold> foot complex of fore, middle and hind leg (lateral view). Scale bars: 50 μm (<bold>69</bold>); 20 μm (<bold>70−76</bold>).</p></caption><graphic xmlns:xlink="http://www.w3.org/1999/xlink" xlink:href="zookeys-1213-041_article-123839__-g019.jpg" position="float" orientation="portrait" xlink:type="simple" id="oo_1141015.jpg"><uri content-type="original_file" xlink:type="simple">https://binary.pensoft.net/fig/1141015</uri></graphic></fig><p><bold><italic>Abdomen</italic>.
              </bold> Range of <abbrev xmlns:xlink="http://www.w3.org/1999/xlink" xlink:title="abdominal segment(s)" id="ABBRID0EBQAI" xlink:type="simple">Abd</abbrev>. IV length as 6.43–7.50 times as dorsal axial length of <abbrev xmlns:xlink="http://www.w3.org/1999/xlink" xlink:title="abdominal segment(s)" id="ABBRID0EFQAI" xlink:type="simple">Abd</abbrev>. III. <abbrev xmlns:xlink="http://www.w3.org/1999/xlink" xlink:title="abdominal segment(s)" id="ABBRID0EJQAI" xlink:type="simple">Abd</abbrev>. I with 11 (sometimes 12) (a1a, a1–3, m2i, m2–4, m4i, m4p and a5, an unnamed <abbrev xmlns:xlink="http://www.w3.org/1999/xlink" xlink:title="macrochaeta(e)" id="ABBRID0ENQAI" xlink:type="simple">mac</abbrev> sometimes present) <abbrev xmlns:xlink="http://www.w3.org/1999/xlink" xlink:title="macrochaeta(e)" id="ABBRID0ERQAI" xlink:type="simple">mac</abbrev>. <abbrev xmlns:xlink="http://www.w3.org/1999/xlink" xlink:title="abdominal segment(s)" id="ABBRID0EVQAI" xlink:type="simple">Abd</abbrev>. II with six (a2, a3, m3, m3e, m3ea, m3ep) central, one (m5) lateral <abbrev xmlns:xlink="http://www.w3.org/1999/xlink" xlink:title="macrochaeta(e)" id="ABBRID0EZQAI" xlink:type="simple">mac</abbrev>. <abbrev xmlns:xlink="http://www.w3.org/1999/xlink" xlink:title="abdominal segment(s)" id="ABBRID0E4QAI" xlink:type="simple">Abd</abbrev>. III with two (a2, m3) central, four (am6, pm6, m7a, p6) lateral <abbrev xmlns:xlink="http://www.w3.org/1999/xlink" xlink:title="macrochaeta(e)" id="ABBRID0EBRAI" xlink:type="simple">mac</abbrev> (Fig. <xref ref-type="fig" rid="F20">77</xref>). <abbrev xmlns:xlink="http://www.w3.org/1999/xlink" xlink:title="abdominal segment(s)" id="ABBRID0EJRAI" xlink:type="simple">Abd</abbrev>. IV with two (as, ps) normal <abbrev xmlns:xlink="http://www.w3.org/1999/xlink" xlink:title="specialised ordinary chaeta(e)" id="ABBRID0ENRAI" xlink:type="simple">sens</abbrev>, 9–12 anterior, 5–6 (A5–6, B5–6, Ae7, A4 sometimes present) posterior and 19–23 lateral <abbrev xmlns:xlink="http://www.w3.org/1999/xlink" xlink:title="macrochaeta(e)" id="ABBRID0ERRAI" xlink:type="simple">mac</abbrev> (Fig. <xref ref-type="fig" rid="F21">78</xref>). <abbrev xmlns:xlink="http://www.w3.org/1999/xlink" xlink:title="abdominal segment(s)" id="ABBRID0EZRAI" xlink:type="simple">Abd</abbrev>. V with three <abbrev xmlns:xlink="http://www.w3.org/1999/xlink" xlink:title="specialised ordinary chaeta(e)" id="ABBRID0E4RAI" xlink:type="simple">sens</abbrev> (Fig. <xref ref-type="fig" rid="F22">79</xref>). Anterior face of ventral tube with 44–55 ciliate chaetae on each side, line connecting proximal (Pr) and external-distal (Ed) <abbrev xmlns:xlink="http://www.w3.org/1999/xlink" xlink:title="macrochaeta(e)" id="ABBRID0EFSAI" xlink:type="simple">mac</abbrev> oblique to median furrow (Fig. <xref ref-type="fig" rid="F22">80</xref>); posterior face with 5–9 smooth and numerous ciliate chaetae (Fig. <xref ref-type="fig" rid="F22">81</xref>); lateral flap with 9–11 smooth and 16–25 ciliate chaetae (Fig. <xref ref-type="fig" rid="F22">82</xref>). Manubrial plate dorsally with 12–17 ciliate <abbrev xmlns:xlink="http://www.w3.org/1999/xlink" xlink:title="macrochaeta(e)" id="ABBRID0EVSAI" xlink:type="simple">mac</abbrev> and 2–4 pseudopores (Fig. <xref ref-type="fig" rid="F22">83</xref>); ventrally with 39–60 ciliate chaetae on each side (Fig. <xref ref-type="fig" rid="F22">84</xref>). Dens with 37–66 smooth inner spines (Fig. <xref ref-type="fig" rid="F22">85</xref>). Mucro bidentate with subapical tooth larger than apical one; tip of basal spine reaching apex of subapical tooth; distal smooth section of dens almost equal to mucro in length (Fig. <xref ref-type="fig" rid="F22">86</xref>).</p><fig id="F20" position="float" orientation="portrait"><object-id xmlns:xlink="http://www.w3.org/1999/xlink" content-type="doi" xlink:type="simple">10.3897/zookeys.1213.123839.figure77</object-id><object-id xmlns:xlink="http://www.w3.org/1999/xlink" content-type="arpha" xlink:type="simple">441DC826-D44A-5D25-AF9B-81CF470A4103</object-id><label>Figure 77.</label><caption><p>Chaetotaxy of <abbrev xmlns:xlink="http://www.w3.org/1999/xlink" xlink:title="abdominal segment(s)" id="ABBRID0ERTAI" xlink:type="simple">Abd</abbrev>. I−III of <italic><tp:taxon-name><tp:taxon-name-part taxon-name-part-type="genus" reg="Homidia">Homidia</tp:taxon-name-part><tp:taxon-name-part taxon-name-part-type="species" reg="huapingensis">huapingensis</tp:taxon-name-part></tp:taxon-name></italic> sp. nov. (right side). Scale bar: 50 μm.</p></caption><graphic xmlns:xlink="http://www.w3.org/1999/xlink" xlink:href="zookeys-1213-041_article-123839__-g020.jpg" position="float" orientation="portrait" xlink:type="simple" id="oo_1141016.jpg"><uri content-type="original_file" xlink:type="simple">https://binary.pensoft.net/fig/1141016</uri></graphic></fig><fig id="F21" position="float" orientation="portrait"><object-id xmlns:xlink="http://www.w3.org/1999/xlink" content-type="doi" xlink:type="simple">10.3897/zookeys.1213.123839.figure78</object-id><object-id xmlns:xlink="http://www.w3.org/1999/xlink" content-type="arpha" xlink:type="simple">07C8846B-6FC0-5ECC-BA12-4389E4B56FF1</object-id><label>Figure 78.</label><caption><p>Chaetotaxy of <abbrev xmlns:xlink="http://www.w3.org/1999/xlink" xlink:title="abdominal segment(s)" id="ABBRID0ENUAI" xlink:type="simple">Abd</abbrev>. IV of <italic><tp:taxon-name><tp:taxon-name-part taxon-name-part-type="genus" reg="Homidia">Homidia</tp:taxon-name-part><tp:taxon-name-part taxon-name-part-type="species" reg="huapingensis">huapingensis</tp:taxon-name-part></tp:taxon-name></italic> sp. nov. (right side). Scale bar: 50 μm.</p></caption><graphic xmlns:xlink="http://www.w3.org/1999/xlink" xlink:href="zookeys-1213-041_article-123839__-g021.jpg" position="float" orientation="portrait" xlink:type="simple" id="oo_1141017.jpg"><uri content-type="original_file" xlink:type="simple">https://binary.pensoft.net/fig/1141017</uri></graphic></fig><fig id="F22" position="float" orientation="portrait"><object-id xmlns:xlink="http://www.w3.org/1999/xlink" content-type="doi" xlink:type="simple">10.3897/zookeys.1213.123839.figures79-86</object-id><object-id xmlns:xlink="http://www.w3.org/1999/xlink" content-type="arpha" xlink:type="simple">CF4CC1D5-A14B-5D63-B119-A7A301F3F6F7</object-id><label>Figures 79–86.</label><caption><p><italic><tp:taxon-name><tp:taxon-name-part taxon-name-part-type="genus" reg="Homidia">Homidia</tp:taxon-name-part><tp:taxon-name-part taxon-name-part-type="species" reg="huapingensis">huapingensis</tp:taxon-name-part></tp:taxon-name></italic> sp. nov. <bold>79</bold> chaetotaxy of <abbrev xmlns:xlink="http://www.w3.org/1999/xlink" xlink:title="abdominal segment(s)" id="ABBRID0EWVAI" xlink:type="simple">Abd</abbrev>. V (right side) <bold>80</bold> anterior face of ventral tube apically <bold>81</bold> posterior face of ventral tube apically <bold>82</bold> lateral flap of ventral tube <bold>83</bold> manubrial plaque (dorsal view) <bold>84</bold> ventro-apical part of manubrium <bold>85</bold> proximal section of dens (circles also representing spines) <bold>86</bold> mucro. Scale bars: 20 μm.</p></caption><graphic xmlns:xlink="http://www.w3.org/1999/xlink" xlink:href="zookeys-1213-041_article-123839__-g022.jpg" position="float" orientation="portrait" xlink:type="simple" id="oo_1141018.jpg"><uri content-type="original_file" xlink:type="simple">https://binary.pensoft.net/fig/1141018</uri></graphic></fig></tp:treatment-sec><tp:treatment-sec sec-type="etymology" id="SECID0ENWAI"><title>Etymology.</title><p>Named after its locality: Huaping Natural Reserve, Guangxi Guangxi Zhuang Autonomous Region.</p></tp:treatment-sec><tp:treatment-sec sec-type="ecology" id="SECID0ESWAI"><title>Ecology.</title><p>Found in the leaf litter.</p></tp:treatment-sec><tp:treatment-sec sec-type="remarks" id="SECID0EXWAI"><title>Remarks.</title><p>The new species is very similar to <italic><tp:taxon-name><tp:taxon-name-part taxon-name-part-type="genus" reg="Homidia">H.</tp:taxon-name-part><tp:taxon-name-part taxon-name-part-type="species" reg="guangxiensis">guangxiensis</tp:taxon-name-part></tp:taxon-name></italic> sp. nov. and <italic><tp:taxon-name><tp:taxon-name-part taxon-name-part-type="genus" reg="Homidia">H.</tp:taxon-name-part><tp:taxon-name-part taxon-name-part-type="species" reg="acutus">acutus</tp:taxon-name-part></tp:taxon-name></italic> Jing &amp; Ma, 2022 in the colour pattern, smooth post-labial chaetae, inner teeth on unguis and central chaetae on <abbrev xmlns:xlink="http://www.w3.org/1999/xlink" xlink:title="abdominal segment(s)" id="ABBRID0ETXAI" xlink:type="simple">Abd</abbrev>. IV posteriorly, but can be separated from them by the tenent hair, central chaetae on <abbrev xmlns:xlink="http://www.w3.org/1999/xlink" xlink:title="abdominal segment(s)" id="ABBRID0EXXAI" xlink:type="simple">Abd</abbrev>. IV anteriorly and smooth chaetae on the posterior face of the ventral tube. The detailed character comparisons are listed in Tables <xref ref-type="table" rid="T3">3</xref>, <xref ref-type="table" rid="T4">4</xref>.</p></tp:treatment-sec><tp:treatment-sec><!--Section generated to contain objects referenced in tp:taxon-treatment.--><table-wrap id="T3" position="float" orientation="portrait"><label>Table 3.</label><caption><p>Variation in some characters of the species described in the present paper.</p></caption><table id="TID0EKUBG" rules="all"><tbody><tr><th rowspan="1" colspan="1">Species</th><th rowspan="1" colspan="1">Specimen number</th><th rowspan="1" colspan="1">Mac on <abbrev xmlns:xlink="http://www.w3.org/1999/xlink" xlink:title="abdominal segment(s)" id="ABBRID0EQ1AG" xlink:type="simple">Abd</abbrev>. I</th><th rowspan="1" colspan="1">Anterior <abbrev xmlns:xlink="http://www.w3.org/1999/xlink" xlink:title="macrochaeta(e)" id="ABBRID0EY1AG" xlink:type="simple">mac</abbrev> on <abbrev xmlns:xlink="http://www.w3.org/1999/xlink" xlink:title="abdominal segment(s)" id="ABBRID0E31AG" xlink:type="simple">Abd</abbrev>. IV</th><th rowspan="1" colspan="1">Posterior <abbrev xmlns:xlink="http://www.w3.org/1999/xlink" xlink:title="macrochaeta(e)" id="ABBRID0EE2AG" xlink:type="simple">mac</abbrev> on <abbrev xmlns:xlink="http://www.w3.org/1999/xlink" xlink:title="abdominal segment(s)" id="ABBRID0EI2AG" xlink:type="simple">Abd</abbrev>. IV</th><th rowspan="1" colspan="1">Lateral <abbrev xmlns:xlink="http://www.w3.org/1999/xlink" xlink:title="macrochaeta(e)" id="ABBRID0EQ2AG" xlink:type="simple">mac</abbrev> on <abbrev xmlns:xlink="http://www.w3.org/1999/xlink" xlink:title="abdominal segment(s)" id="ABBRID0EU2AG" xlink:type="simple">Abd</abbrev>. IV</th><th rowspan="1" colspan="1">Tip of tenent hair</th><th rowspan="1" colspan="1">Smooth post-labial <abbrev xmlns:xlink="http://www.w3.org/1999/xlink" xlink:title="macrochaeta(e)" id="ABBRID0E62AG" xlink:type="simple">mac</abbrev></th><th rowspan="1" colspan="1">Smooth <abbrev xmlns:xlink="http://www.w3.org/1999/xlink" xlink:title="macrochaeta(e)" id="ABBRID0EG3AG" xlink:type="simple">mac</abbrev> on posterior face of ventral tube</th></tr><tr><td rowspan="2" colspan="1"><italic><tp:taxon-name><tp:taxon-name-part taxon-name-part-type="genus" reg="Homidia">Homidia</tp:taxon-name-part><tp:taxon-name-part taxon-name-part-type="species" reg="longiantenna">longiantenna</tp:taxon-name-part></tp:taxon-name></italic> sp. nov.</td><td rowspan="1" colspan="1">1281-3A</td><td rowspan="1" colspan="1">11+11</td><td rowspan="1" colspan="1">14+15</td><td rowspan="1" colspan="1">6+7</td><td rowspan="1" colspan="1">25+25</td><td rowspan="1" colspan="1">clavate</td><td rowspan="1" colspan="1">absent</td><td rowspan="1" colspan="1">?</td></tr><tr><td rowspan="1" colspan="1">1281-3B</td><td rowspan="1" colspan="1">11+11</td><td rowspan="1" colspan="1">18+20</td><td rowspan="1" colspan="1">6+7</td><td rowspan="1" colspan="1">24+26</td><td rowspan="1" colspan="1">clavate</td><td rowspan="1" colspan="1">absent</td><td rowspan="1" colspan="1">8</td></tr><tr><td rowspan="5" colspan="1"><italic><tp:taxon-name><tp:taxon-name-part taxon-name-part-type="genus" reg="Homidia">Homidia</tp:taxon-name-part><tp:taxon-name-part taxon-name-part-type="species" reg="guangxiensis">guangxiensis</tp:taxon-name-part></tp:taxon-name></italic> sp. nov.</td><td rowspan="1" colspan="1">1281-13</td><td rowspan="1" colspan="1">10+11</td><td rowspan="1" colspan="1">10+10</td><td rowspan="1" colspan="1">5+5</td><td rowspan="1" colspan="1">20+22</td><td rowspan="1" colspan="1">clavate</td><td rowspan="1" colspan="1">present</td><td rowspan="1" colspan="1">10</td></tr><tr><td rowspan="1" colspan="1">1283-8A</td><td rowspan="1" colspan="1">11+11</td><td rowspan="1" colspan="1">10+?</td><td rowspan="1" colspan="1">5+5</td><td rowspan="1" colspan="1">?+?</td><td rowspan="1" colspan="1">clavate</td><td rowspan="1" colspan="1">present</td><td rowspan="1" colspan="1">9</td></tr><tr><td rowspan="1" colspan="1">1283-8B</td><td rowspan="1" colspan="1">11+12</td><td rowspan="1" colspan="1">9+10</td><td rowspan="1" colspan="1">5+5</td><td rowspan="1" colspan="1">23+?</td><td rowspan="1" colspan="1">clavate</td><td rowspan="1" colspan="1">present</td><td rowspan="1" colspan="1">12</td></tr><tr><td rowspan="1" colspan="1">1283-9A</td><td rowspan="1" colspan="1">11+11</td><td rowspan="1" colspan="1">8+10</td><td rowspan="1" colspan="1">5+5</td><td rowspan="1" colspan="1">23+?</td><td rowspan="1" colspan="1">clavate</td><td rowspan="1" colspan="1">preent</td><td rowspan="1" colspan="1">17</td></tr><tr><td rowspan="1" colspan="1">1283-9B</td><td rowspan="1" colspan="1">11+11</td><td rowspan="1" colspan="1">9+11</td><td rowspan="1" colspan="1">5+5</td><td rowspan="1" colspan="1">20+22</td><td rowspan="1" colspan="1">clavate</td><td rowspan="1" colspan="1">present</td><td rowspan="1" colspan="1">18</td></tr><tr><td rowspan="6" colspan="1"><italic><tp:taxon-name><tp:taxon-name-part taxon-name-part-type="genus" reg="Homidia">Homidia</tp:taxon-name-part><tp:taxon-name-part taxon-name-part-type="species" reg="huapingensis">huapingensis</tp:taxon-name-part></tp:taxon-name></italic> sp. nov.</td><td rowspan="1" colspan="1">1274-2B</td><td rowspan="1" colspan="1">11+11</td><td rowspan="1" colspan="1">10+11</td><td rowspan="1" colspan="1">5+5</td><td rowspan="1" colspan="1">19+20</td><td rowspan="1" colspan="1">point</td><td rowspan="1" colspan="1">present</td><td rowspan="1" colspan="1">?</td></tr><tr><td rowspan="1" colspan="1">1274-2C</td><td rowspan="1" colspan="1">11+12</td><td rowspan="1" colspan="1">10+11</td><td rowspan="1" colspan="1">5+6</td><td rowspan="1" colspan="1">20+20</td><td rowspan="1" colspan="1">point</td><td rowspan="1" colspan="1">present</td><td rowspan="1" colspan="1">9</td></tr><tr><td rowspan="1" colspan="1">1279-6B</td><td rowspan="1" colspan="1">11+12</td><td rowspan="1" colspan="1">11+12</td><td rowspan="1" colspan="1">6+6</td><td rowspan="1" colspan="1">21+?</td><td rowspan="1" colspan="1">point</td><td rowspan="1" colspan="1">present</td><td rowspan="1" colspan="1">6</td></tr><tr><td rowspan="1" colspan="1">1281-10A</td><td rowspan="1" colspan="1">11+11</td><td rowspan="1" colspan="1">9+10</td><td rowspan="1" colspan="1">5+6</td><td rowspan="1" colspan="1">19+20</td><td rowspan="1" colspan="1">point</td><td rowspan="1" colspan="1">present</td><td rowspan="1" colspan="1">9</td></tr><tr><td rowspan="1" colspan="1">1281-10B</td><td rowspan="1" colspan="1">11+11</td><td rowspan="1" colspan="1">9+9</td><td rowspan="1" colspan="1">5+5</td><td rowspan="1" colspan="1">22+22</td><td rowspan="1" colspan="1">point</td><td rowspan="1" colspan="1">present</td><td rowspan="1" colspan="1">8</td></tr><tr><td rowspan="1" colspan="1">1283-8C</td><td rowspan="1" colspan="1">12+?</td><td rowspan="1" colspan="1">9+10</td><td rowspan="1" colspan="1">5+6</td><td rowspan="1" colspan="1">22+23</td><td rowspan="1" colspan="1">point</td><td rowspan="1" colspan="1">present</td><td rowspan="1" colspan="1">5</td></tr><tr><td rowspan="14" colspan="1"><italic><tp:taxon-name><tp:taxon-name-part taxon-name-part-type="genus" reg="Homidia">Homidia</tp:taxon-name-part><tp:taxon-name-part taxon-name-part-type="species" reg="oligoseta">oligoseta</tp:taxon-name-part></tp:taxon-name></italic><break/> sp. nov.</td><td rowspan="1" colspan="1">1281-11A</td><td rowspan="1" colspan="1">11+11</td><td rowspan="1" colspan="1">3+5</td><td rowspan="1" colspan="1">4+4</td><td rowspan="1" colspan="1">16+17</td><td rowspan="1" colspan="1">point</td><td rowspan="1" colspan="1">?</td><td rowspan="1" colspan="1">7</td></tr><tr><td rowspan="1" colspan="1">1281-11B</td><td rowspan="1" colspan="1">11+?</td><td rowspan="1" colspan="1">3+3</td><td rowspan="1" colspan="1">4+5</td><td rowspan="1" colspan="1">16+16</td><td rowspan="1" colspan="1">point</td><td rowspan="1" colspan="1">absent</td><td rowspan="1" colspan="1">7</td></tr><tr><td rowspan="1" colspan="1">1281-11C</td><td rowspan="1" colspan="1">10+10</td><td rowspan="1" colspan="1">3+4</td><td rowspan="1" colspan="1">4+4</td><td rowspan="1" colspan="1">16+17</td><td rowspan="1" colspan="1">point</td><td rowspan="1" colspan="1">absent</td><td rowspan="1" colspan="1">7</td></tr><tr><td rowspan="1" colspan="1">1282-4A</td><td rowspan="1" colspan="1">11+11</td><td rowspan="1" colspan="1">3+4</td><td rowspan="1" colspan="1">4+4</td><td rowspan="1" colspan="1">15+?</td><td rowspan="1" colspan="1">point</td><td rowspan="1" colspan="1">absent</td><td rowspan="1" colspan="1">5</td></tr><tr><td rowspan="1" colspan="1">1282-4B</td><td rowspan="1" colspan="1">11+11</td><td rowspan="1" colspan="1">3+3</td><td rowspan="1" colspan="1">4+4</td><td rowspan="1" colspan="1">12+?</td><td rowspan="1" colspan="1">point</td><td rowspan="1" colspan="1">absent</td><td rowspan="1" colspan="1">5</td></tr><tr><td rowspan="1" colspan="1">1282-5</td><td rowspan="1" colspan="1">11+11</td><td rowspan="1" colspan="1">3+3</td><td rowspan="1" colspan="1">4+4</td><td rowspan="1" colspan="1">13+?</td><td rowspan="1" colspan="1">point</td><td rowspan="1" colspan="1">absent</td><td rowspan="1" colspan="1">5</td></tr><tr><td rowspan="1" colspan="1">1282-6</td><td rowspan="1" colspan="1">11+11</td><td rowspan="1" colspan="1">3+3</td><td rowspan="1" colspan="1">4+4</td><td rowspan="1" colspan="1">13+15</td><td rowspan="1" colspan="1">point</td><td rowspan="1" colspan="1">absent</td><td rowspan="1" colspan="1">6</td></tr><tr><td rowspan="1" colspan="1">1283-1A</td><td rowspan="1" colspan="1">11+11</td><td rowspan="1" colspan="1">3+3</td><td rowspan="1" colspan="1">4+4</td><td rowspan="1" colspan="1">13+13</td><td rowspan="1" colspan="1">point</td><td rowspan="1" colspan="1">absent</td><td rowspan="1" colspan="1">5</td></tr><tr><td rowspan="1" colspan="1">1283-1B</td><td rowspan="1" colspan="1">11+11</td><td rowspan="1" colspan="1">3+4</td><td rowspan="1" colspan="1">4+4</td><td rowspan="1" colspan="1">13+?</td><td rowspan="1" colspan="1">point</td><td rowspan="1" colspan="1">absent</td><td rowspan="1" colspan="1">5</td></tr><tr><td rowspan="1" colspan="1">1283-2A</td><td rowspan="1" colspan="1">10+11</td><td rowspan="1" colspan="1">4+5</td><td rowspan="1" colspan="1">4+4</td><td rowspan="1" colspan="1">12+14</td><td rowspan="1" colspan="1">point</td><td rowspan="1" colspan="1">absent</td><td rowspan="1" colspan="1">5</td></tr><tr><td rowspan="1" colspan="1">1283-2B</td><td rowspan="1" colspan="1">10+11</td><td rowspan="1" colspan="1">3+3</td><td rowspan="1" colspan="1">4+4</td><td rowspan="1" colspan="1">11+?</td><td rowspan="1" colspan="1">point</td><td rowspan="1" colspan="1">absent</td><td rowspan="1" colspan="1">?</td></tr><tr><td rowspan="1" colspan="1">1283-3</td><td rowspan="1" colspan="1">10+11</td><td rowspan="1" colspan="1">3+3</td><td rowspan="1" colspan="1">4+4</td><td rowspan="1" colspan="1">13+14</td><td rowspan="1" colspan="1">point</td><td rowspan="1" colspan="1">absent</td><td rowspan="1" colspan="1">5</td></tr><tr><td rowspan="1" colspan="1">1283-10A</td><td rowspan="1" colspan="1">11+11</td><td rowspan="1" colspan="1">4+4</td><td rowspan="1" colspan="1">4+4</td><td rowspan="1" colspan="1">14+?</td><td rowspan="1" colspan="1">point</td><td rowspan="1" colspan="1">absent</td><td rowspan="1" colspan="1">5</td></tr><tr><td rowspan="1" colspan="1">1283-10B</td><td rowspan="1" colspan="1">11+11</td><td rowspan="1" colspan="1">4+4</td><td rowspan="1" colspan="1">4+5</td><td rowspan="1" colspan="1">13+13</td><td rowspan="1" colspan="1">point</td><td rowspan="1" colspan="1">absent</td><td rowspan="1" colspan="1">5</td></tr><tr><td rowspan="4" colspan="1">
                      <italic>
                        <tp:taxon-name><tp:taxon-name-part taxon-name-part-type="genus" reg="Homidia">Homidia</tp:taxon-name-part><tp:taxon-name-part taxon-name-part-type="species" reg="acutus">acutus</tp:taxon-name-part></tp:taxon-name>
                      </italic>
                    </td><td rowspan="1" colspan="1">1229-1A</td><td rowspan="1" colspan="1">11+11</td><td rowspan="1" colspan="1">6+6</td><td rowspan="1" colspan="1">5+5</td><td rowspan="1" colspan="1">15+?</td><td rowspan="1" colspan="1">point</td><td rowspan="1" colspan="1">present</td><td rowspan="1" colspan="1">6</td></tr><tr><td rowspan="1" colspan="1">1229-1B</td><td rowspan="1" colspan="1">11+?</td><td rowspan="1" colspan="1">6+6</td><td rowspan="1" colspan="1">5+5</td><td rowspan="1" colspan="1">1516</td><td rowspan="1" colspan="1">point</td><td rowspan="1" colspan="1">present</td><td rowspan="1" colspan="1">6</td></tr><tr><td rowspan="1" colspan="1">1229-2A</td><td rowspan="1" colspan="1">11+11</td><td rowspan="1" colspan="1">?+?</td><td rowspan="1" colspan="1">5+5</td><td rowspan="1" colspan="1">16+?</td><td rowspan="1" colspan="1">point</td><td rowspan="1" colspan="1">present</td><td rowspan="1" colspan="1">6</td></tr><tr><td rowspan="1" colspan="1">1229-2B</td><td rowspan="1" colspan="1">11+11</td><td rowspan="1" colspan="1">6+6</td><td rowspan="1" colspan="1">5+5</td><td rowspan="1" colspan="1">16+16</td><td rowspan="1" colspan="1">point</td><td rowspan="1" colspan="1">present</td><td rowspan="1" colspan="1">?</td></tr></tbody></table><table-wrap-foot><fn><p>*? not clearly seen.</p></fn></table-wrap-foot></table-wrap><table-wrap id="T4" position="float" orientation="portrait"><label>Table 4.</label><caption><p>Main differences among the three new species and related species of <italic><tp:taxon-name><tp:taxon-name-part taxon-name-part-type="genus" reg="Homidia">Homidia</tp:taxon-name-part></tp:taxon-name></italic>.</p></caption><table id="TID0EE1AI" rules="all"><tbody><tr><th rowspan="1" colspan="1">Characters</th><th rowspan="1" colspan="1"><italic><tp:taxon-name><tp:taxon-name-part taxon-name-part-type="genus" reg="Homidia">Homidia</tp:taxon-name-part><tp:taxon-name-part taxon-name-part-type="species" reg="guangxiensis">guangxiensis</tp:taxon-name-part></tp:taxon-name></italic> sp. nov.</th><th rowspan="1" colspan="1"><italic><tp:taxon-name><tp:taxon-name-part taxon-name-part-type="genus" reg="Homidia">Homidia</tp:taxon-name-part><tp:taxon-name-part taxon-name-part-type="species" reg="huapingensis">huapingensis</tp:taxon-name-part></tp:taxon-name></italic> sp. nov.</th><th rowspan="1" colspan="1"><italic><tp:taxon-name><tp:taxon-name-part taxon-name-part-type="genus" reg="Homidia">Homidia</tp:taxon-name-part><tp:taxon-name-part taxon-name-part-type="species" reg="oligoseta">oligoseta</tp:taxon-name-part></tp:taxon-name></italic> sp. nov.</th><th rowspan="1" colspan="1">
                      <italic>
                        <tp:taxon-name><tp:taxon-name-part taxon-name-part-type="genus" reg="Homidia">Homidia</tp:taxon-name-part><tp:taxon-name-part taxon-name-part-type="species" reg="acutus">acutus</tp:taxon-name-part></tp:taxon-name>
                      </italic>
                    </th><th rowspan="1" colspan="1">
                      <italic>
                        <tp:taxon-name><tp:taxon-name-part taxon-name-part-type="genus" reg="Homidia">Homidia</tp:taxon-name-part><tp:taxon-name-part taxon-name-part-type="species" reg="pseudozhangi">pseudozhangi</tp:taxon-name-part></tp:taxon-name>
                      </italic>
                    </th><th rowspan="1" colspan="1">
                      <italic>
                        <tp:taxon-name><tp:taxon-name-part taxon-name-part-type="genus" reg="Homidia">Homidia</tp:taxon-name-part><tp:taxon-name-part taxon-name-part-type="species" reg="zhangi">zhangi</tp:taxon-name-part></tp:taxon-name>
                      </italic>
                    </th></tr><tr><td rowspan="1" colspan="1">Medial stripe on <abbrev xmlns:xlink="http://www.w3.org/1999/xlink" xlink:title="thoracic segment(s)" id="ABBRID0EY1BG" xlink:type="simple">Th</abbrev>. II–III</td><td rowspan="1" colspan="1">absent</td><td rowspan="1" colspan="1">absent</td><td rowspan="1" colspan="1">absent</td><td rowspan="1" colspan="1">absent</td><td rowspan="1" colspan="1">present</td><td rowspan="1" colspan="1">absent</td></tr><tr><td rowspan="1" colspan="1">Smooth post-labial chaetae</td><td rowspan="1" colspan="1">present</td><td rowspan="1" colspan="1">present</td><td rowspan="1" colspan="1">absent</td><td rowspan="1" colspan="1">present</td><td rowspan="1" colspan="1">absent</td><td rowspan="1" colspan="1">absent</td></tr><tr><td rowspan="1" colspan="1">Tenent hair</td><td rowspan="1" colspan="1">clavate</td><td rowspan="1" colspan="1">pointed</td><td rowspan="1" colspan="1">pointed</td><td rowspan="1" colspan="1">pointed</td><td rowspan="1" colspan="1">clavate</td><td rowspan="1" colspan="1">clavate</td></tr><tr><td rowspan="1" colspan="1">Inner teeth on unguis</td><td rowspan="1" colspan="1">3</td><td rowspan="1" colspan="1">3</td><td rowspan="1" colspan="1">3</td><td rowspan="1" colspan="1">3</td><td rowspan="1" colspan="1">4</td><td rowspan="1" colspan="1">4</td></tr><tr><td rowspan="1" colspan="1">Smooth chaetae on posterior face of ventral tube</td><td rowspan="1" colspan="1">9–18</td><td rowspan="1" colspan="1">5–9</td><td rowspan="1" colspan="1">5–7</td><td rowspan="1" colspan="1">6</td><td rowspan="1" colspan="1">4–5</td><td rowspan="1" colspan="1">4</td></tr><tr><td rowspan="1" colspan="1">Relative position of <abbrev xmlns:xlink="http://www.w3.org/1999/xlink" xlink:title="specialised microchaeta(e)" id="ABBRID0EL5BG" xlink:type="simple">ms</abbrev> to <abbrev xmlns:xlink="http://www.w3.org/1999/xlink" xlink:title="specialised ordinary chaeta(e)" id="ABBRID0EP5BG" xlink:type="simple">sens</abbrev> on <abbrev xmlns:xlink="http://www.w3.org/1999/xlink" xlink:title="abdominal segment(s)" id="ABBRID0ET5BG" xlink:type="simple">Abd</abbrev>. I</td><td rowspan="1" colspan="1">antero-external</td><td rowspan="1" colspan="1">antero-external</td><td rowspan="1" colspan="1">antero-external</td><td rowspan="1" colspan="1">antero-external</td><td rowspan="1" colspan="1">antero-external</td><td rowspan="1" colspan="1">antero-internal</td></tr><tr><td rowspan="1" colspan="1">Relative position of middle <abbrev xmlns:xlink="http://www.w3.org/1999/xlink" xlink:title="specialised ordinary chaeta(e)" id="ABBRID0EO6BG" xlink:type="simple">sens</abbrev> to m3 on <abbrev xmlns:xlink="http://www.w3.org/1999/xlink" xlink:title="abdominal segment(s)" id="ABBRID0ES6BG" xlink:type="simple">Abd</abbrev>. V</td><td rowspan="1" colspan="1">postero-external</td><td rowspan="1" colspan="1">postero-external</td><td rowspan="1" colspan="1">postero-external</td><td rowspan="1" colspan="1">postero-external</td><td rowspan="1" colspan="1">antero-external</td><td rowspan="1" colspan="1">postero-external</td></tr><tr><td rowspan="1" colspan="1">Mac on <abbrev xmlns:xlink="http://www.w3.org/1999/xlink" xlink:title="abdominal segment(s)" id="ABBRID0EOAAI" xlink:type="simple">Abd</abbrev>. IV anteriorly</td><td rowspan="1" colspan="1">8–11</td><td rowspan="1" colspan="1">9–12</td><td rowspan="1" colspan="1">3–4(5)</td><td rowspan="1" colspan="1">6</td><td rowspan="1" colspan="1">7–12</td><td rowspan="1" colspan="1">8–10</td></tr><tr><td rowspan="1" colspan="1">Mac on <abbrev xmlns:xlink="http://www.w3.org/1999/xlink" xlink:title="abdominal segment(s)" id="ABBRID0EJBAI" xlink:type="simple">Abd</abbrev>. IV posteriorly</td><td rowspan="1" colspan="1">5</td><td rowspan="1" colspan="1">5–6</td><td rowspan="1" colspan="1">4(5)</td><td rowspan="1" colspan="1">5</td><td rowspan="1" colspan="1">6</td><td rowspan="1" colspan="1">3(4)</td></tr></tbody></table></table-wrap></tp:treatment-sec></tp:taxon-treatment>
