# Supplementary material for: ﻿Smooth post-labial chaetae in Homidia (Collembola, Entomobryidae) and the description of four new species from China with the aid of DNA barcoding
Source: Zookeys. 2024 Sep 25;1213:41–73. doi: 10.3897/zookeys.1213.123839 (PMC11447461; doi:10.3897/zookeys.1213.123839)
Supplement: XML Treatment for Homidia oligoseta [file zookeys.1213.123839-treatment5.xml]

<!DOCTYPE tp:taxon-treatment
  PUBLIC "-//TaxonX//DTD Taxonomic Treatment Publishing DTD v0 20100105//EN" "tax-treatment-NSO.dtd">
<tp:taxon-treatment xmlns:tp="http://www.plazi.org/taxpub"><tp:treatment-meta><kwd-group><label>Taxon classification</label><kwd>
                <named-content content-type="kingdom">Animalia</named-content>
              </kwd><kwd>
                <named-content content-type="order">Collembola</named-content>
              </kwd><kwd>
                <named-content content-type="family">Entomobryidae</named-content>
              </kwd></kwd-group><mixed-citation publication-type="journal"><person-group><name><surname>Zhou</surname><given-names>Rong</given-names></name><name><surname>Huang</surname><given-names>Ling</given-names></name><name><surname>Ma</surname><given-names>Yi-Tong</given-names></name></person-group><article-title>﻿Smooth post-labial chaetae in <italic><tp:taxon-name><tp:taxon-name-part taxon-name-part-type="genus" reg="Homidia">Homidia</tp:taxon-name-part></tp:taxon-name></italic> (<tp:taxon-name><tp:taxon-name-part taxon-name-part-type="order">Collembola</tp:taxon-name-part></tp:taxon-name>, <tp:taxon-name><tp:taxon-name-part taxon-name-part-type="family">Entomobryidae</tp:taxon-name-part></tp:taxon-name>) and the description of four new species from China with the aid of DNA barcoding</article-title><source>Zookeys</source><day>25</day><month>09</month><year>2024</year><volume>1213</volume><fpage>41</fpage><lpage>73</lpage><pub-id pub-id-type="doi">10.3897/zookeys.1213.123839</pub-id></mixed-citation></tp:treatment-meta><tp:nomenclature><label>﻿</label><tp:taxon-name>
              <object-id xmlns:xlink="http://www.w3.org/1999/xlink" content-type="arpha" xlink:type="simple">0EA6870D-D16E-5F7D-A80F-B57A98C52F0A</object-id>
              <tp:taxon-name-part taxon-name-part-type="genus" reg="Homidia">Homidia</tp:taxon-name-part>
              <tp:taxon-name-part taxon-name-part-type="species" reg="oligoseta">oligoseta</tp:taxon-name-part>
              <object-id xmlns:xlink="http://www.w3.org/1999/xlink" content-type="zoobank" xlink:type="simple">https://zoobank.org/F75FD2C9-613D-415C-A090-F9BAC8ED6ECB</object-id>
            </tp:taxon-name><tp:taxon-status xmlns:xlink="http://www.w3.org/1999/xlink" xlink:type="simple">sp. nov.</tp:taxon-status><xref ref-type="fig" rid="F23">Figs 87–89</xref><xref ref-type="fig" rid="F24">, 90−96</xref><xref ref-type="fig" rid="F25">, 97, 98</xref><xref ref-type="fig" rid="F26">, 99−106</xref><xref ref-type="fig" rid="F27">, 107</xref><xref ref-type="fig" rid="F28">, 108</xref><xref ref-type="fig" rid="F29">, 109–116</xref><xref ref-type="table" rid="T3">, Tables 3</xref><xref ref-type="table" rid="T4">, 4</xref></tp:nomenclature><tp:treatment-sec sec-type="type material" id="SECID0EQ1AI"><title>Type material.</title><p><bold><italic>Holotype</italic></bold> • ♀ on slide, China, Guangxi Zhuang Autonomous Region, Guilin City, Longsheng Autonomous County, Huaping Natural Reserve, Tianping Mountain, 31-V-2023, <named-content xmlns:xlink="http://www.w3.org/1999/xlink" content-type="dwc:verbatimCoordinates" xlink:type="simple"><named-content content-type="geo-json" specific-use="{&#34;type&#34;:&#34;Point&#34;,&#34;coordinates&#34;:[109.913056,25.631111]}" id="NCID0E51AI" xlink:type="simple">25°37′52″N, 109°54′47″E</named-content></named-content>, 935.4 m asl, sample number 1281. <bold><italic>Paratypes</italic></bold> • 2♀ on slides, same data as holotype • 4♀ on slides, China, Guangxi Zhuang Autonomous Region, Guilin City, Longsheng Autonomous County, Huaping Natural Reserve, Tianping Mountain, 1-VI-2023, <named-content xmlns:xlink="http://www.w3.org/1999/xlink" content-type="dwc:verbatimCoordinates" xlink:type="simple"><named-content content-type="geo-json" specific-use="{&#34;type&#34;:&#34;Point&#34;,&#34;coordinates&#34;:[109.908333,25.633611]}" id="NCID0EJ2AI" xlink:type="simple">25°38′01″N, 109°54′30″E</named-content></named-content>, 707.8 m asl, sample number 1282 • 7♀ on slides, China, Guangxi Zhuang Autonomous Region, Guilin City, Longsheng Autonomous County, Huaping Natural Reserve, Tianping Mountain, Power Station, 2-VI-2023, <named-content xmlns:xlink="http://www.w3.org/1999/xlink" content-type="dwc:verbatimCoordinates" xlink:type="simple"><named-content content-type="geo-json" specific-use="{&#34;type&#34;:&#34;Point&#34;,&#34;coordinates&#34;:[109.905278,25.627778]}" id="NCID0ER2AI" xlink:type="simple">25°37′40″N, 109°54′19″E</named-content></named-content>, 682.0 m asl, sample number 1283. All collected by Y-T Ma.</p></tp:treatment-sec><tp:treatment-sec sec-type="description" id="SECID0EW2AI"><title>Description.</title><p><bold><italic>Size</italic>.
              </bold> Body length up to 2.21 mm.</p><p><bold><italic>Coloration</italic>.
              </bold> Ground colour pale white to yellow; eye patches dark blue; brown to blue-violet pigment present on whole dorsal body, antennae, legs, ventral tube, and manubrium; some unpigmented irregular stripes or spots present on dorsal side of body; <abbrev xmlns:xlink="http://www.w3.org/1999/xlink" xlink:title="thoracic segment(s)" id="ABBRID0EI3AI" xlink:type="simple">Th</abbrev>. II often with less brown pigment (Figs <xref ref-type="fig" rid="F23">87–89</xref>).</p><fig id="F23" position="float" orientation="portrait"><object-id xmlns:xlink="http://www.w3.org/1999/xlink" content-type="doi" xlink:type="simple">10.3897/zookeys.1213.123839.figures87-89</object-id><object-id xmlns:xlink="http://www.w3.org/1999/xlink" content-type="arpha" xlink:type="simple">60A3A40D-CB88-5086-97DF-115EB88933B6</object-id><label>Figures 87–89.</label><caption><p>Habitus of <italic><tp:taxon-name><tp:taxon-name-part taxon-name-part-type="genus" reg="Homidia">Homidia</tp:taxon-name-part><tp:taxon-name-part taxon-name-part-type="species" reg="oligoseta">oligoseta</tp:taxon-name-part></tp:taxon-name></italic> sp. nov. (lateral view). Scale bars: 500 μm.</p></caption><graphic xmlns:xlink="http://www.w3.org/1999/xlink" xlink:href="zookeys-1213-041_article-123839__-g023.jpg" position="float" orientation="portrait" xlink:type="simple" id="oo_1141019.jpg"><uri content-type="original_file" xlink:type="simple">https://binary.pensoft.net/fig/1141019</uri></graphic></fig><p><bold><italic>Head</italic>.</bold> Antenna not annulated and 0.56–0.62 times length of body. Ratio of <abbrev xmlns:xlink="http://www.w3.org/1999/xlink" xlink:title="antennal segment(s)" id="ABBRID0EP4AI" xlink:type="simple">Ant</abbrev>. I–IV as 1.00/1.25–1.47/1.00–1.43/2.00–2.71. Distal part of <abbrev xmlns:xlink="http://www.w3.org/1999/xlink" xlink:title="antennal segment(s)" id="ABBRID0ET4AI" xlink:type="simple">Ant</abbrev>. IV with many sensory chaetae and normal ciliate chaetae, apical bulb bilobed (Fig. <xref ref-type="fig" rid="F24">90</xref>). Sensory organ of <abbrev xmlns:xlink="http://www.w3.org/1999/xlink" xlink:title="antennal segment(s)" id="ABBRID0E24AI" xlink:type="simple">Ant</abbrev>. III with two rod-like chaetae (Fig. <xref ref-type="fig" rid="F24">91</xref>). Sensory organ of <abbrev xmlns:xlink="http://www.w3.org/1999/xlink" xlink:title="antennal segment(s)" id="ABBRID0ED5AI" xlink:type="simple">Ant</abbrev>. II with 2–3 rod-like chaetae (Fig. <xref ref-type="fig" rid="F24">92</xref>). Eyes 8+8, G and H smaller than others, interocular chaetae as p, r, t <abbrev xmlns:xlink="http://www.w3.org/1999/xlink" xlink:title="mesochaeta(e)" id="ABBRID0EL5AI" xlink:type="simple">mes</abbrev>. Dorsal chaetotaxy of head with four antennal (An), five median (M) and eight sutural (S) <abbrev xmlns:xlink="http://www.w3.org/1999/xlink" xlink:title="macrochaeta(e)" id="ABBRID0EP5AI" xlink:type="simple">mac</abbrev> (Fig. <xref ref-type="fig" rid="F24">93</xref>). Prelabral and labral chaetae as 4/5, 5, 4, all smooth, a0, a1 longer than a2; labral papillae absent (Fig. <xref ref-type="fig" rid="F24">94</xref>). Basal chaeta on maxillary outer lobe slightly thicker than as apical one; sublobal plate with three smooth chaetae-like processes (Fig. <xref ref-type="fig" rid="F24">95</xref>). Lateral process (l. p.) of labial palp E differentiated, as thick as normal chaeta, with tip reaching or exceeding apex of papilla E (Fig. <xref ref-type="fig" rid="F24">96</xref>). Labial base with MRel<sub>1</sub>L<sub>2</sub>, chaetae e and l<sub>1</sub> smooth, other ciliate; R 0.53–0.60 length of M. All post-labial chaetae ciliate (Figs <xref ref-type="fig" rid="F25">97</xref>, <xref ref-type="fig" rid="F25">98</xref>).</p><fig id="F24" position="float" orientation="portrait"><object-id xmlns:xlink="http://www.w3.org/1999/xlink" content-type="doi" xlink:type="simple">10.3897/zookeys.1213.123839.figures90-96</object-id><object-id xmlns:xlink="http://www.w3.org/1999/xlink" content-type="arpha" xlink:type="simple">DCE4B319-4BC9-51C5-8EC4-02D317991FE9</object-id><label>Figures 90–96.</label><caption><p><italic><tp:taxon-name><tp:taxon-name-part taxon-name-part-type="genus" reg="Homidia">Homidia</tp:taxon-name-part><tp:taxon-name-part taxon-name-part-type="species" reg="oligoseta">oligoseta</tp:taxon-name-part></tp:taxon-name></italic> sp. nov. <bold>90</bold> apex of <abbrev xmlns:xlink="http://www.w3.org/1999/xlink" xlink:title="antennal segment(s)" id="ABBRID0EGABI" xlink:type="simple">Ant</abbrev>. IV (dorsal view) <bold>91</bold> distal <abbrev xmlns:xlink="http://www.w3.org/1999/xlink" xlink:title="antennal segment(s)" id="ABBRID0EMABI" xlink:type="simple">Ant</abbrev>. III (ventral view) <bold>92</bold> distal <abbrev xmlns:xlink="http://www.w3.org/1999/xlink" xlink:title="antennal segment(s)" id="ABBRID0ESABI" xlink:type="simple">Ant</abbrev>. II (ventral view) <bold>93</bold> dorsal head (right side) <bold>94</bold> prelabrum and labrum <bold>95</bold> maxillary palp and outer lobe (right side) <bold>96</bold> labial palp. Scale bars: 20 μm.</p></caption><graphic xmlns:xlink="http://www.w3.org/1999/xlink" xlink:href="zookeys-1213-041_article-123839__-g024.jpg" position="float" orientation="portrait" xlink:type="simple" id="oo_1141020.jpg"><uri content-type="original_file" xlink:type="simple">https://binary.pensoft.net/fig/1141020</uri></graphic></fig><fig id="F25" position="float" orientation="portrait"><object-id xmlns:xlink="http://www.w3.org/1999/xlink" content-type="doi" xlink:type="simple">10.3897/zookeys.1213.123839.figures97-98</object-id><object-id xmlns:xlink="http://www.w3.org/1999/xlink" content-type="arpha" xlink:type="simple">431311DC-E473-5785-863B-611B5847FF1D</object-id><label>Figures 97, 98.</label><caption><p><italic><tp:taxon-name><tp:taxon-name-part taxon-name-part-type="genus" reg="Homidia">Homidia</tp:taxon-name-part><tp:taxon-name-part taxon-name-part-type="species" reg="oligoseta">oligoseta</tp:taxon-name-part></tp:taxon-name></italic> sp. nov. <bold>97</bold> labial and post-labial chaetotaxy (right side) <bold>98</bold> photograph of labial and post-labial chaetotaxy (right side). Scale bars: 20 μm.</p></caption><graphic xmlns:xlink="http://www.w3.org/1999/xlink" xlink:href="zookeys-1213-041_article-123839__-g025.jpg" position="float" orientation="portrait" xlink:type="simple" id="oo_1141021.jpg"><uri content-type="original_file" xlink:type="simple">https://binary.pensoft.net/fig/1141021</uri></graphic></fig><p><bold><italic>Thorax</italic>.
              </bold> Tergal <abbrev xmlns:xlink="http://www.w3.org/1999/xlink" xlink:title="specialised microchaeta(e)" id="ABBRID0EGCBI" xlink:type="simple">ms</abbrev> formula on <abbrev xmlns:xlink="http://www.w3.org/1999/xlink" xlink:title="thoracic segment(s)" id="ABBRID0EKCBI" xlink:type="simple">Th</abbrev>. II–<abbrev xmlns:xlink="http://www.w3.org/1999/xlink" xlink:title="abdominal segment(s)" id="ABBRID0EOCBI" xlink:type="simple">Abd</abbrev>. V as 1, 0/1, 0, 1, 0, 0, <abbrev xmlns:xlink="http://www.w3.org/1999/xlink" xlink:title="specialised ordinary chaeta(e)" id="ABBRID0ESCBI" xlink:type="simple">sens</abbrev> as 2, 2/1, 2, 2, 39–55, 3 (Figs <xref ref-type="fig" rid="F26">99</xref>, <xref ref-type="fig" rid="F27">107</xref>–<xref ref-type="fig" rid="F29">109</xref>). <abbrev xmlns:xlink="http://www.w3.org/1999/xlink" xlink:title="thoracic segment(s)" id="ABBRID0ECDBI" xlink:type="simple">Th</abbrev>. II with four medio-medial (m1, m2, m2i, m2i2), three medio-sublateral (m4, m4i, m4p), 32–37 posterior <abbrev xmlns:xlink="http://www.w3.org/1999/xlink" xlink:title="macrochaeta(e)" id="ABBRID0EGDBI" xlink:type="simple">mac</abbrev>. <abbrev xmlns:xlink="http://www.w3.org/1999/xlink" xlink:title="thoracic segment(s)" id="ABBRID0EKDBI" xlink:type="simple">Th</abbrev>. III with 45–50 <abbrev xmlns:xlink="http://www.w3.org/1999/xlink" xlink:title="macrochaeta(e)" id="ABBRID0EODBI" xlink:type="simple">mac</abbrev> (Fig. <xref ref-type="fig" rid="F26">99</xref>). Coxal macrochaetal formula as 3(4)/4+1, 3(4)/4+2 (Figs <xref ref-type="fig" rid="F26">100–102</xref>). Trochanteral organ with 40–57 smooth chaetae (Fig. <xref ref-type="fig" rid="F26">103</xref>). All tenent hairs pointed and 0.60–0.86 length of inner edge of unguis; unguis with three inner teeth, basal pair located at 0.30–0.36 distance from base of inner edge of unguis, unpaired tooth at 0.58–0.71 distance from base; unguiculus lanceolate, outer edge slightly serrate (Figs <xref ref-type="fig" rid="F26">104–106</xref>).</p><fig id="F26" position="float" orientation="portrait"><object-id xmlns:xlink="http://www.w3.org/1999/xlink" content-type="doi" xlink:type="simple">10.3897/zookeys.1213.123839.figures99-106</object-id><object-id xmlns:xlink="http://www.w3.org/1999/xlink" content-type="arpha" xlink:type="simple">784D81C4-451B-5F9A-8F51-C8EEEBFC8FC0</object-id><label>Figures 99–106.</label><caption><p><italic><tp:taxon-name><tp:taxon-name-part taxon-name-part-type="genus" reg="Homidia">Homidia</tp:taxon-name-part><tp:taxon-name-part taxon-name-part-type="species" reg="oligoseta">oligoseta</tp:taxon-name-part></tp:taxon-name></italic> sp. nov. <bold>99</bold> chaetotaxy of <abbrev xmlns:xlink="http://www.w3.org/1999/xlink" xlink:title="thoracic segment(s)" id="ABBRID0EXEBI" xlink:type="simple">Th</abbrev>. II−III (right side) <bold>100, 102</bold> coxal chaetotaxy of fore, middle and hind leg <bold>103</bold> trochanteral organ <bold>104−106</bold> foot complex of fore, middle and hind leg (lateral view). Scale bars: 50 μm (<bold>99</bold>); 20 μm (<bold>100−106</bold>).</p></caption><graphic xmlns:xlink="http://www.w3.org/1999/xlink" xlink:href="zookeys-1213-041_article-123839__-g026.jpg" position="float" orientation="portrait" xlink:type="simple" id="oo_1141022.jpg"><uri content-type="original_file" xlink:type="simple">https://binary.pensoft.net/fig/1141022</uri></graphic></fig><p><bold><italic>Abdomen</italic>.
              </bold> Range of <abbrev xmlns:xlink="http://www.w3.org/1999/xlink" xlink:title="abdominal segment(s)" id="ABBRID0ERFBI" xlink:type="simple">Abd</abbrev>. IV length as 4.75–6.25 times as dorsal axial length of <abbrev xmlns:xlink="http://www.w3.org/1999/xlink" xlink:title="abdominal segment(s)" id="ABBRID0EVFBI" xlink:type="simple">Abd</abbrev>. III. <abbrev xmlns:xlink="http://www.w3.org/1999/xlink" xlink:title="abdominal segment(s)" id="ABBRID0EZFBI" xlink:type="simple">Abd</abbrev>. I with 11 (10) (a1–3, m2i, m2–4, m4i, m4p and a5, a1a sometimes absent) <abbrev xmlns:xlink="http://www.w3.org/1999/xlink" xlink:title="macrochaeta(e)" id="ABBRID0E4FBI" xlink:type="simple">mac</abbrev>. <abbrev xmlns:xlink="http://www.w3.org/1999/xlink" xlink:title="abdominal segment(s)" id="ABBRID0EBGBI" xlink:type="simple">Abd</abbrev>. II with six (a2, a3, m3, m3e, m3ea, m3ep) central, one (m5) lateral <abbrev xmlns:xlink="http://www.w3.org/1999/xlink" xlink:title="macrochaeta(e)" id="ABBRID0EFGBI" xlink:type="simple">mac</abbrev>. <abbrev xmlns:xlink="http://www.w3.org/1999/xlink" xlink:title="abdominal segment(s)" id="ABBRID0EJGBI" xlink:type="simple">Abd</abbrev>. III with two (a2, m3) central, four (am6, pm6, m7a, p6) lateral <abbrev xmlns:xlink="http://www.w3.org/1999/xlink" xlink:title="macrochaeta(e)" id="ABBRID0ENGBI" xlink:type="simple">mac</abbrev> (Fig. <xref ref-type="fig" rid="F27">107</xref>). <abbrev xmlns:xlink="http://www.w3.org/1999/xlink" xlink:title="abdominal segment(s)" id="ABBRID0EVGBI" xlink:type="simple">Abd</abbrev>. IV with two (as, ps) normal <abbrev xmlns:xlink="http://www.w3.org/1999/xlink" xlink:title="specialised ordinary chaeta(e)" id="ABBRID0EZGBI" xlink:type="simple">sens</abbrev>, 3–4(5) anterior, 4(5) (A4–6, B4–5, A5 rarely present) posterior and 11–17 lateral <abbrev xmlns:xlink="http://www.w3.org/1999/xlink" xlink:title="macrochaeta(e)" id="ABBRID0E4GBI" xlink:type="simple">mac</abbrev> (Fig. <xref ref-type="fig" rid="F28">108</xref>). <abbrev xmlns:xlink="http://www.w3.org/1999/xlink" xlink:title="abdominal segment(s)" id="ABBRID0EFHBI" xlink:type="simple">Abd</abbrev>. V with three <abbrev xmlns:xlink="http://www.w3.org/1999/xlink" xlink:title="specialised ordinary chaeta(e)" id="ABBRID0EJHBI" xlink:type="simple">sens</abbrev> (Fig. <xref ref-type="fig" rid="F29">109</xref>). Anterior face of ventral tube with 19–24 ciliate chaetae on each side, line connecting proximal (Pr) and external-distal (Ed) <abbrev xmlns:xlink="http://www.w3.org/1999/xlink" xlink:title="macrochaeta(e)" id="ABBRID0ERHBI" xlink:type="simple">mac</abbrev> oblique to median furrow (Fig. <xref ref-type="fig" rid="F29">110</xref>); posterior face with 5–7 smooth and numerous ciliate chaetae (Fig. <xref ref-type="fig" rid="F29">111</xref>); lateral flap with 6–10 smooth and 7–12 ciliate chaetae (Fig. <xref ref-type="fig" rid="F29">112</xref>). Manubrial plate dorsally with 9–12 ciliate <abbrev xmlns:xlink="http://www.w3.org/1999/xlink" xlink:title="macrochaeta(e)" id="ABBRID0EBIBI" xlink:type="simple">mac</abbrev> and three pseudopores (Fig. <xref ref-type="fig" rid="F29">113</xref>); ventrally with 22–30 ciliate chaetae on each side (Fig. <xref ref-type="fig" rid="F29">114</xref>). Dens with 16–31 smooth inner spines (Fig. <xref ref-type="fig" rid="F29">115</xref>). Mucro bidentate with subapical tooth larger than apical one; tip of basal spine reaching apex of subapical tooth; distal smooth section of dens almost equal to mucro in length (Fig. <xref ref-type="fig" rid="F29">116</xref>).</p><fig id="F27" position="float" orientation="portrait"><object-id xmlns:xlink="http://www.w3.org/1999/xlink" content-type="doi" xlink:type="simple">10.3897/zookeys.1213.123839.figure107</object-id><object-id xmlns:xlink="http://www.w3.org/1999/xlink" content-type="arpha" xlink:type="simple">E22ECDAC-A8CA-5FFD-9604-787679D96FDC</object-id><label>Figure 107.</label><caption><p>Chaetotaxy of <abbrev xmlns:xlink="http://www.w3.org/1999/xlink" xlink:title="abdominal segment(s)" id="ABBRID0E4IBI" xlink:type="simple">Abd</abbrev>. I−III of <italic><tp:taxon-name><tp:taxon-name-part taxon-name-part-type="genus" reg="Homidia">Homidia</tp:taxon-name-part><tp:taxon-name-part taxon-name-part-type="species" reg="oligoseta">oligoseta</tp:taxon-name-part></tp:taxon-name></italic> sp. nov. (right side) Scale bar: 50 μm.</p></caption><graphic xmlns:xlink="http://www.w3.org/1999/xlink" xlink:href="zookeys-1213-041_article-123839__-g027.jpg" position="float" orientation="portrait" xlink:type="simple" id="oo_1141023.jpg"><uri content-type="original_file" xlink:type="simple">https://binary.pensoft.net/fig/1141023</uri></graphic></fig><fig id="F28" position="float" orientation="portrait"><object-id xmlns:xlink="http://www.w3.org/1999/xlink" content-type="doi" xlink:type="simple">10.3897/zookeys.1213.123839.figure108</object-id><object-id xmlns:xlink="http://www.w3.org/1999/xlink" content-type="arpha" xlink:type="simple">571C8F9A-2F99-5095-BBEF-D16633CCF281</object-id><label>Figure 108.</label><caption><p>Chaetotaxy of <abbrev xmlns:xlink="http://www.w3.org/1999/xlink" xlink:title="abdominal segment(s)" id="ABBRID0EZJBI" xlink:type="simple">Abd</abbrev>. IV of <italic><tp:taxon-name><tp:taxon-name-part taxon-name-part-type="genus" reg="Homidia">Homidia</tp:taxon-name-part><tp:taxon-name-part taxon-name-part-type="species" reg="oligoseta">oligoseta</tp:taxon-name-part></tp:taxon-name></italic> sp. nov. (right side) Scale bar: 50 μm.</p></caption><graphic xmlns:xlink="http://www.w3.org/1999/xlink" xlink:href="zookeys-1213-041_article-123839__-g028.jpg" position="float" orientation="portrait" xlink:type="simple" id="oo_1141024.jpg"><uri content-type="original_file" xlink:type="simple">https://binary.pensoft.net/fig/1141024</uri></graphic></fig><fig id="F29" position="float" orientation="portrait"><object-id xmlns:xlink="http://www.w3.org/1999/xlink" content-type="doi" xlink:type="simple">10.3897/zookeys.1213.123839.figures109-116</object-id><object-id xmlns:xlink="http://www.w3.org/1999/xlink" content-type="arpha" xlink:type="simple">881DC090-8123-50EC-9805-493FEB395F05</object-id><label>Figures 109–116.</label><caption><p><italic><tp:taxon-name><tp:taxon-name-part taxon-name-part-type="genus" reg="Homidia">Homidia</tp:taxon-name-part><tp:taxon-name-part taxon-name-part-type="species" reg="oligoseta">oligoseta</tp:taxon-name-part></tp:taxon-name></italic> sp. nov. <bold>109</bold> chaetotaxy of <abbrev xmlns:xlink="http://www.w3.org/1999/xlink" xlink:title="abdominal segment(s)" id="ABBRID0ECLBI" xlink:type="simple">Abd</abbrev>. V (right side) <bold>110</bold> anterior face of ventral tube <bold>111</bold> posterior face of ventral tube apically <bold>112</bold> lateral flap of ventral tube <bold>113</bold> manubrial plaque (dorsal view) <bold>114</bold> ventro-apical part of manubrium <bold>115</bold> proximal section of dens (circles also representing spines) <bold>116</bold> mucro Scale bars: 20 μm.</p></caption><graphic xmlns:xlink="http://www.w3.org/1999/xlink" xlink:href="zookeys-1213-041_article-123839__-g029.jpg" position="float" orientation="portrait" xlink:type="simple" id="oo_1141025.jpg"><uri content-type="original_file" xlink:type="simple">https://binary.pensoft.net/fig/1141025</uri></graphic></fig></tp:treatment-sec><tp:treatment-sec sec-type="etymology" id="SECID0EZLBI"><title>Etymology.</title><p>The name of the new species is derived from the Latin <italic>oligo</italic> and <italic>seta</italic>, which means only a few chaetae are present on each side of the anterior part of <abbrev xmlns:xlink="http://www.w3.org/1999/xlink" xlink:title="abdominal segment(s)" id="ABBRID0EDMBI" xlink:type="simple">Abd</abbrev>. IV.</p></tp:treatment-sec><tp:treatment-sec sec-type="ecology" id="SECID0EHMBI"><title>Ecology.</title><p>Found in the leaf litter.</p></tp:treatment-sec><tp:treatment-sec sec-type="remarks" id="SECID0EMMBI"><title>Remarks.</title><p>The new species is very similar to <italic><tp:taxon-name><tp:taxon-name-part taxon-name-part-type="genus" reg="Homidia">H.</tp:taxon-name-part><tp:taxon-name-part taxon-name-part-type="species" reg="huapingensis">huapingensis</tp:taxon-name-part></tp:taxon-name></italic> sp. nov. and <italic><tp:taxon-name><tp:taxon-name-part taxon-name-part-type="genus" reg="Homidia">H.</tp:taxon-name-part><tp:taxon-name-part taxon-name-part-type="species" reg="acutus">acutus</tp:taxon-name-part></tp:taxon-name></italic> Jing &amp; Ma, 2022 in the colour pattern and pointed tenent hair, but can be separated from them by the chaetotaxy of <abbrev xmlns:xlink="http://www.w3.org/1999/xlink" xlink:title="abdominal segment(s)" id="ABBRID0EINBI" xlink:type="simple">Abd</abbrev>. IV and smooth post-labial chaetae. The detailed character comparisons are listed in Tables <xref ref-type="table" rid="T3">3</xref>, <xref ref-type="table" rid="T4">4</xref>.</p></tp:treatment-sec><tp:treatment-sec><!--Section generated to contain objects referenced in tp:taxon-treatment.--><table-wrap id="T3" position="float" orientation="portrait"><label>Table 3.</label><caption><p>Variation in some characters of the species described in the present paper.</p></caption><table id="TID0EKUBG" rules="all"><tbody><tr><th rowspan="1" colspan="1">Species</th><th rowspan="1" colspan="1">Specimen number</th><th rowspan="1" colspan="1">Mac on <abbrev xmlns:xlink="http://www.w3.org/1999/xlink" xlink:title="abdominal segment(s)" id="ABBRID0EQ1AG" xlink:type="simple">Abd</abbrev>. I</th><th rowspan="1" colspan="1">Anterior <abbrev xmlns:xlink="http://www.w3.org/1999/xlink" xlink:title="macrochaeta(e)" id="ABBRID0EY1AG" xlink:type="simple">mac</abbrev> on <abbrev xmlns:xlink="http://www.w3.org/1999/xlink" xlink:title="abdominal segment(s)" id="ABBRID0E31AG" xlink:type="simple">Abd</abbrev>. IV</th><th rowspan="1" colspan="1">Posterior <abbrev xmlns:xlink="http://www.w3.org/1999/xlink" xlink:title="macrochaeta(e)" id="ABBRID0EE2AG" xlink:type="simple">mac</abbrev> on <abbrev xmlns:xlink="http://www.w3.org/1999/xlink" xlink:title="abdominal segment(s)" id="ABBRID0EI2AG" xlink:type="simple">Abd</abbrev>. IV</th><th rowspan="1" colspan="1">Lateral <abbrev xmlns:xlink="http://www.w3.org/1999/xlink" xlink:title="macrochaeta(e)" id="ABBRID0EQ2AG" xlink:type="simple">mac</abbrev> on <abbrev xmlns:xlink="http://www.w3.org/1999/xlink" xlink:title="abdominal segment(s)" id="ABBRID0EU2AG" xlink:type="simple">Abd</abbrev>. IV</th><th rowspan="1" colspan="1">Tip of tenent hair</th><th rowspan="1" colspan="1">Smooth post-labial <abbrev xmlns:xlink="http://www.w3.org/1999/xlink" xlink:title="macrochaeta(e)" id="ABBRID0E62AG" xlink:type="simple">mac</abbrev></th><th rowspan="1" colspan="1">Smooth <abbrev xmlns:xlink="http://www.w3.org/1999/xlink" xlink:title="macrochaeta(e)" id="ABBRID0EG3AG" xlink:type="simple">mac</abbrev> on posterior face of ventral tube</th></tr><tr><td rowspan="2" colspan="1"><italic><tp:taxon-name><tp:taxon-name-part taxon-name-part-type="genus" reg="Homidia">Homidia</tp:taxon-name-part><tp:taxon-name-part taxon-name-part-type="species" reg="longiantenna">longiantenna</tp:taxon-name-part></tp:taxon-name></italic> sp. nov.</td><td rowspan="1" colspan="1">1281-3A</td><td rowspan="1" colspan="1">11+11</td><td rowspan="1" colspan="1">14+15</td><td rowspan="1" colspan="1">6+7</td><td rowspan="1" colspan="1">25+25</td><td rowspan="1" colspan="1">clavate</td><td rowspan="1" colspan="1">absent</td><td rowspan="1" colspan="1">?</td></tr><tr><td rowspan="1" colspan="1">1281-3B</td><td rowspan="1" colspan="1">11+11</td><td rowspan="1" colspan="1">18+20</td><td rowspan="1" colspan="1">6+7</td><td rowspan="1" colspan="1">24+26</td><td rowspan="1" colspan="1">clavate</td><td rowspan="1" colspan="1">absent</td><td rowspan="1" colspan="1">8</td></tr><tr><td rowspan="5" colspan="1"><italic><tp:taxon-name><tp:taxon-name-part taxon-name-part-type="genus" reg="Homidia">Homidia</tp:taxon-name-part><tp:taxon-name-part taxon-name-part-type="species" reg="guangxiensis">guangxiensis</tp:taxon-name-part></tp:taxon-name></italic> sp. nov.</td><td rowspan="1" colspan="1">1281-13</td><td rowspan="1" colspan="1">10+11</td><td rowspan="1" colspan="1">10+10</td><td rowspan="1" colspan="1">5+5</td><td rowspan="1" colspan="1">20+22</td><td rowspan="1" colspan="1">clavate</td><td rowspan="1" colspan="1">present</td><td rowspan="1" colspan="1">10</td></tr><tr><td rowspan="1" colspan="1">1283-8A</td><td rowspan="1" colspan="1">11+11</td><td rowspan="1" colspan="1">10+?</td><td rowspan="1" colspan="1">5+5</td><td rowspan="1" colspan="1">?+?</td><td rowspan="1" colspan="1">clavate</td><td rowspan="1" colspan="1">present</td><td rowspan="1" colspan="1">9</td></tr><tr><td rowspan="1" colspan="1">1283-8B</td><td rowspan="1" colspan="1">11+12</td><td rowspan="1" colspan="1">9+10</td><td rowspan="1" colspan="1">5+5</td><td rowspan="1" colspan="1">23+?</td><td rowspan="1" colspan="1">clavate</td><td rowspan="1" colspan="1">present</td><td rowspan="1" colspan="1">12</td></tr><tr><td rowspan="1" colspan="1">1283-9A</td><td rowspan="1" colspan="1">11+11</td><td rowspan="1" colspan="1">8+10</td><td rowspan="1" colspan="1">5+5</td><td rowspan="1" colspan="1">23+?</td><td rowspan="1" colspan="1">clavate</td><td rowspan="1" colspan="1">preent</td><td rowspan="1" colspan="1">17</td></tr><tr><td rowspan="1" colspan="1">1283-9B</td><td rowspan="1" colspan="1">11+11</td><td rowspan="1" colspan="1">9+11</td><td rowspan="1" colspan="1">5+5</td><td rowspan="1" colspan="1">20+22</td><td rowspan="1" colspan="1">clavate</td><td rowspan="1" colspan="1">present</td><td rowspan="1" colspan="1">18</td></tr><tr><td rowspan="6" colspan="1"><italic><tp:taxon-name><tp:taxon-name-part taxon-name-part-type="genus" reg="Homidia">Homidia</tp:taxon-name-part><tp:taxon-name-part taxon-name-part-type="species" reg="huapingensis">huapingensis</tp:taxon-name-part></tp:taxon-name></italic> sp. nov.</td><td rowspan="1" colspan="1">1274-2B</td><td rowspan="1" colspan="1">11+11</td><td rowspan="1" colspan="1">10+11</td><td rowspan="1" colspan="1">5+5</td><td rowspan="1" colspan="1">19+20</td><td rowspan="1" colspan="1">point</td><td rowspan="1" colspan="1">present</td><td rowspan="1" colspan="1">?</td></tr><tr><td rowspan="1" colspan="1">1274-2C</td><td rowspan="1" colspan="1">11+12</td><td rowspan="1" colspan="1">10+11</td><td rowspan="1" colspan="1">5+6</td><td rowspan="1" colspan="1">20+20</td><td rowspan="1" colspan="1">point</td><td rowspan="1" colspan="1">present</td><td rowspan="1" colspan="1">9</td></tr><tr><td rowspan="1" colspan="1">1279-6B</td><td rowspan="1" colspan="1">11+12</td><td rowspan="1" colspan="1">11+12</td><td rowspan="1" colspan="1">6+6</td><td rowspan="1" colspan="1">21+?</td><td rowspan="1" colspan="1">point</td><td rowspan="1" colspan="1">present</td><td rowspan="1" colspan="1">6</td></tr><tr><td rowspan="1" colspan="1">1281-10A</td><td rowspan="1" colspan="1">11+11</td><td rowspan="1" colspan="1">9+10</td><td rowspan="1" colspan="1">5+6</td><td rowspan="1" colspan="1">19+20</td><td rowspan="1" colspan="1">point</td><td rowspan="1" colspan="1">present</td><td rowspan="1" colspan="1">9</td></tr><tr><td rowspan="1" colspan="1">1281-10B</td><td rowspan="1" colspan="1">11+11</td><td rowspan="1" colspan="1">9+9</td><td rowspan="1" colspan="1">5+5</td><td rowspan="1" colspan="1">22+22</td><td rowspan="1" colspan="1">point</td><td rowspan="1" colspan="1">present</td><td rowspan="1" colspan="1">8</td></tr><tr><td rowspan="1" colspan="1">1283-8C</td><td rowspan="1" colspan="1">12+?</td><td rowspan="1" colspan="1">9+10</td><td rowspan="1" colspan="1">5+6</td><td rowspan="1" colspan="1">22+23</td><td rowspan="1" colspan="1">point</td><td rowspan="1" colspan="1">present</td><td rowspan="1" colspan="1">5</td></tr><tr><td rowspan="14" colspan="1"><italic><tp:taxon-name><tp:taxon-name-part taxon-name-part-type="genus" reg="Homidia">Homidia</tp:taxon-name-part><tp:taxon-name-part taxon-name-part-type="species" reg="oligoseta">oligoseta</tp:taxon-name-part></tp:taxon-name></italic><break/> sp. nov.</td><td rowspan="1" colspan="1">1281-11A</td><td rowspan="1" colspan="1">11+11</td><td rowspan="1" colspan="1">3+5</td><td rowspan="1" colspan="1">4+4</td><td rowspan="1" colspan="1">16+17</td><td rowspan="1" colspan="1">point</td><td rowspan="1" colspan="1">?</td><td rowspan="1" colspan="1">7</td></tr><tr><td rowspan="1" colspan="1">1281-11B</td><td rowspan="1" colspan="1">11+?</td><td rowspan="1" colspan="1">3+3</td><td rowspan="1" colspan="1">4+5</td><td rowspan="1" colspan="1">16+16</td><td rowspan="1" colspan="1">point</td><td rowspan="1" colspan="1">absent</td><td rowspan="1" colspan="1">7</td></tr><tr><td rowspan="1" colspan="1">1281-11C</td><td rowspan="1" colspan="1">10+10</td><td rowspan="1" colspan="1">3+4</td><td rowspan="1" colspan="1">4+4</td><td rowspan="1" colspan="1">16+17</td><td rowspan="1" colspan="1">point</td><td rowspan="1" colspan="1">absent</td><td rowspan="1" colspan="1">7</td></tr><tr><td rowspan="1" colspan="1">1282-4A</td><td rowspan="1" colspan="1">11+11</td><td rowspan="1" colspan="1">3+4</td><td rowspan="1" colspan="1">4+4</td><td rowspan="1" colspan="1">15+?</td><td rowspan="1" colspan="1">point</td><td rowspan="1" colspan="1">absent</td><td rowspan="1" colspan="1">5</td></tr><tr><td rowspan="1" colspan="1">1282-4B</td><td rowspan="1" colspan="1">11+11</td><td rowspan="1" colspan="1">3+3</td><td rowspan="1" colspan="1">4+4</td><td rowspan="1" colspan="1">12+?</td><td rowspan="1" colspan="1">point</td><td rowspan="1" colspan="1">absent</td><td rowspan="1" colspan="1">5</td></tr><tr><td rowspan="1" colspan="1">1282-5</td><td rowspan="1" colspan="1">11+11</td><td rowspan="1" colspan="1">3+3</td><td rowspan="1" colspan="1">4+4</td><td rowspan="1" colspan="1">13+?</td><td rowspan="1" colspan="1">point</td><td rowspan="1" colspan="1">absent</td><td rowspan="1" colspan="1">5</td></tr><tr><td rowspan="1" colspan="1">1282-6</td><td rowspan="1" colspan="1">11+11</td><td rowspan="1" colspan="1">3+3</td><td rowspan="1" colspan="1">4+4</td><td rowspan="1" colspan="1">13+15</td><td rowspan="1" colspan="1">point</td><td rowspan="1" colspan="1">absent</td><td rowspan="1" colspan="1">6</td></tr><tr><td rowspan="1" colspan="1">1283-1A</td><td rowspan="1" colspan="1">11+11</td><td rowspan="1" colspan="1">3+3</td><td rowspan="1" colspan="1">4+4</td><td rowspan="1" colspan="1">13+13</td><td rowspan="1" colspan="1">point</td><td rowspan="1" colspan="1">absent</td><td rowspan="1" colspan="1">5</td></tr><tr><td rowspan="1" colspan="1">1283-1B</td><td rowspan="1" colspan="1">11+11</td><td rowspan="1" colspan="1">3+4</td><td rowspan="1" colspan="1">4+4</td><td rowspan="1" colspan="1">13+?</td><td rowspan="1" colspan="1">point</td><td rowspan="1" colspan="1">absent</td><td rowspan="1" colspan="1">5</td></tr><tr><td rowspan="1" colspan="1">1283-2A</td><td rowspan="1" colspan="1">10+11</td><td rowspan="1" colspan="1">4+5</td><td rowspan="1" colspan="1">4+4</td><td rowspan="1" colspan="1">12+14</td><td rowspan="1" colspan="1">point</td><td rowspan="1" colspan="1">absent</td><td rowspan="1" colspan="1">5</td></tr><tr><td rowspan="1" colspan="1">1283-2B</td><td rowspan="1" colspan="1">10+11</td><td rowspan="1" colspan="1">3+3</td><td rowspan="1" colspan="1">4+4</td><td rowspan="1" colspan="1">11+?</td><td rowspan="1" colspan="1">point</td><td rowspan="1" colspan="1">absent</td><td rowspan="1" colspan="1">?</td></tr><tr><td rowspan="1" colspan="1">1283-3</td><td rowspan="1" colspan="1">10+11</td><td rowspan="1" colspan="1">3+3</td><td rowspan="1" colspan="1">4+4</td><td rowspan="1" colspan="1">13+14</td><td rowspan="1" colspan="1">point</td><td rowspan="1" colspan="1">absent</td><td rowspan="1" colspan="1">5</td></tr><tr><td rowspan="1" colspan="1">1283-10A</td><td rowspan="1" colspan="1">11+11</td><td rowspan="1" colspan="1">4+4</td><td rowspan="1" colspan="1">4+4</td><td rowspan="1" colspan="1">14+?</td><td rowspan="1" colspan="1">point</td><td rowspan="1" colspan="1">absent</td><td rowspan="1" colspan="1">5</td></tr><tr><td rowspan="1" colspan="1">1283-10B</td><td rowspan="1" colspan="1">11+11</td><td rowspan="1" colspan="1">4+4</td><td rowspan="1" colspan="1">4+5</td><td rowspan="1" colspan="1">13+13</td><td rowspan="1" colspan="1">point</td><td rowspan="1" colspan="1">absent</td><td rowspan="1" colspan="1">5</td></tr><tr><td rowspan="4" colspan="1">
                      <italic>
                        <tp:taxon-name><tp:taxon-name-part taxon-name-part-type="genus" reg="Homidia">Homidia</tp:taxon-name-part><tp:taxon-name-part taxon-name-part-type="species" reg="acutus">acutus</tp:taxon-name-part></tp:taxon-name>
                      </italic>
                    </td><td rowspan="1" colspan="1">1229-1A</td><td rowspan="1" colspan="1">11+11</td><td rowspan="1" colspan="1">6+6</td><td rowspan="1" colspan="1">5+5</td><td rowspan="1" colspan="1">15+?</td><td rowspan="1" colspan="1">point</td><td rowspan="1" colspan="1">present</td><td rowspan="1" colspan="1">6</td></tr><tr><td rowspan="1" colspan="1">1229-1B</td><td rowspan="1" colspan="1">11+?</td><td rowspan="1" colspan="1">6+6</td><td rowspan="1" colspan="1">5+5</td><td rowspan="1" colspan="1">1516</td><td rowspan="1" colspan="1">point</td><td rowspan="1" colspan="1">present</td><td rowspan="1" colspan="1">6</td></tr><tr><td rowspan="1" colspan="1">1229-2A</td><td rowspan="1" colspan="1">11+11</td><td rowspan="1" colspan="1">?+?</td><td rowspan="1" colspan="1">5+5</td><td rowspan="1" colspan="1">16+?</td><td rowspan="1" colspan="1">point</td><td rowspan="1" colspan="1">present</td><td rowspan="1" colspan="1">6</td></tr><tr><td rowspan="1" colspan="1">1229-2B</td><td rowspan="1" colspan="1">11+11</td><td rowspan="1" colspan="1">6+6</td><td rowspan="1" colspan="1">5+5</td><td rowspan="1" colspan="1">16+16</td><td rowspan="1" colspan="1">point</td><td rowspan="1" colspan="1">present</td><td rowspan="1" colspan="1">?</td></tr></tbody></table><table-wrap-foot><fn><p>*? not clearly seen.</p></fn></table-wrap-foot></table-wrap><table-wrap id="T4" position="float" orientation="portrait"><label>Table 4.</label><caption><p>Main differences among the three new species and related species of <italic><tp:taxon-name><tp:taxon-name-part taxon-name-part-type="genus" reg="Homidia">Homidia</tp:taxon-name-part></tp:taxon-name></italic>.</p></caption><table id="TID0EE1AI" rules="all"><tbody><tr><th rowspan="1" colspan="1">Characters</th><th rowspan="1" colspan="1"><italic><tp:taxon-name><tp:taxon-name-part taxon-name-part-type="genus" reg="Homidia">Homidia</tp:taxon-name-part><tp:taxon-name-part taxon-name-part-type="species" reg="guangxiensis">guangxiensis</tp:taxon-name-part></tp:taxon-name></italic> sp. nov.</th><th rowspan="1" colspan="1"><italic><tp:taxon-name><tp:taxon-name-part taxon-name-part-type="genus" reg="Homidia">Homidia</tp:taxon-name-part><tp:taxon-name-part taxon-name-part-type="species" reg="huapingensis">huapingensis</tp:taxon-name-part></tp:taxon-name></italic> sp. nov.</th><th rowspan="1" colspan="1"><italic><tp:taxon-name><tp:taxon-name-part taxon-name-part-type="genus" reg="Homidia">Homidia</tp:taxon-name-part><tp:taxon-name-part taxon-name-part-type="species" reg="oligoseta">oligoseta</tp:taxon-name-part></tp:taxon-name></italic> sp. nov.</th><th rowspan="1" colspan="1">
                      <italic>
                        <tp:taxon-name><tp:taxon-name-part taxon-name-part-type="genus" reg="Homidia">Homidia</tp:taxon-name-part><tp:taxon-name-part taxon-name-part-type="species" reg="acutus">acutus</tp:taxon-name-part></tp:taxon-name>
                      </italic>
                    </th><th rowspan="1" colspan="1">
                      <italic>
                        <tp:taxon-name><tp:taxon-name-part taxon-name-part-type="genus" reg="Homidia">Homidia</tp:taxon-name-part><tp:taxon-name-part taxon-name-part-type="species" reg="pseudozhangi">pseudozhangi</tp:taxon-name-part></tp:taxon-name>
                      </italic>
                    </th><th rowspan="1" colspan="1">
                      <italic>
                        <tp:taxon-name><tp:taxon-name-part taxon-name-part-type="genus" reg="Homidia">Homidia</tp:taxon-name-part><tp:taxon-name-part taxon-name-part-type="species" reg="zhangi">zhangi</tp:taxon-name-part></tp:taxon-name>
                      </italic>
                    </th></tr><tr><td rowspan="1" colspan="1">Medial stripe on <abbrev xmlns:xlink="http://www.w3.org/1999/xlink" xlink:title="thoracic segment(s)" id="ABBRID0EY1BG" xlink:type="simple">Th</abbrev>. II–III</td><td rowspan="1" colspan="1">absent</td><td rowspan="1" colspan="1">absent</td><td rowspan="1" colspan="1">absent</td><td rowspan="1" colspan="1">absent</td><td rowspan="1" colspan="1">present</td><td rowspan="1" colspan="1">absent</td></tr><tr><td rowspan="1" colspan="1">Smooth post-labial chaetae</td><td rowspan="1" colspan="1">present</td><td rowspan="1" colspan="1">present</td><td rowspan="1" colspan="1">absent</td><td rowspan="1" colspan="1">present</td><td rowspan="1" colspan="1">absent</td><td rowspan="1" colspan="1">absent</td></tr><tr><td rowspan="1" colspan="1">Tenent hair</td><td rowspan="1" colspan="1">clavate</td><td rowspan="1" colspan="1">pointed</td><td rowspan="1" colspan="1">pointed</td><td rowspan="1" colspan="1">pointed</td><td rowspan="1" colspan="1">clavate</td><td rowspan="1" colspan="1">clavate</td></tr><tr><td rowspan="1" colspan="1">Inner teeth on unguis</td><td rowspan="1" colspan="1">3</td><td rowspan="1" colspan="1">3</td><td rowspan="1" colspan="1">3</td><td rowspan="1" colspan="1">3</td><td rowspan="1" colspan="1">4</td><td rowspan="1" colspan="1">4</td></tr><tr><td rowspan="1" colspan="1">Smooth chaetae on posterior face of ventral tube</td><td rowspan="1" colspan="1">9–18</td><td rowspan="1" colspan="1">5–9</td><td rowspan="1" colspan="1">5–7</td><td rowspan="1" colspan="1">6</td><td rowspan="1" colspan="1">4–5</td><td rowspan="1" colspan="1">4</td></tr><tr><td rowspan="1" colspan="1">Relative position of <abbrev xmlns:xlink="http://www.w3.org/1999/xlink" xlink:title="specialised microchaeta(e)" id="ABBRID0EL5BG" xlink:type="simple">ms</abbrev> to <abbrev xmlns:xlink="http://www.w3.org/1999/xlink" xlink:title="specialised ordinary chaeta(e)" id="ABBRID0EP5BG" xlink:type="simple">sens</abbrev> on <abbrev xmlns:xlink="http://www.w3.org/1999/xlink" xlink:title="abdominal segment(s)" id="ABBRID0ET5BG" xlink:type="simple">Abd</abbrev>. I</td><td rowspan="1" colspan="1">antero-external</td><td rowspan="1" colspan="1">antero-external</td><td rowspan="1" colspan="1">antero-external</td><td rowspan="1" colspan="1">antero-external</td><td rowspan="1" colspan="1">antero-external</td><td rowspan="1" colspan="1">antero-internal</td></tr><tr><td rowspan="1" colspan="1">Relative position of middle <abbrev xmlns:xlink="http://www.w3.org/1999/xlink" xlink:title="specialised ordinary chaeta(e)" id="ABBRID0EO6BG" xlink:type="simple">sens</abbrev> to m3 on <abbrev xmlns:xlink="http://www.w3.org/1999/xlink" xlink:title="abdominal segment(s)" id="ABBRID0ES6BG" xlink:type="simple">Abd</abbrev>. V</td><td rowspan="1" colspan="1">postero-external</td><td rowspan="1" colspan="1">postero-external</td><td rowspan="1" colspan="1">postero-external</td><td rowspan="1" colspan="1">postero-external</td><td rowspan="1" colspan="1">antero-external</td><td rowspan="1" colspan="1">postero-external</td></tr><tr><td rowspan="1" colspan="1">Mac on <abbrev xmlns:xlink="http://www.w3.org/1999/xlink" xlink:title="abdominal segment(s)" id="ABBRID0EOAAI" xlink:type="simple">Abd</abbrev>. IV anteriorly</td><td rowspan="1" colspan="1">8–11</td><td rowspan="1" colspan="1">9–12</td><td rowspan="1" colspan="1">3–4(5)</td><td rowspan="1" colspan="1">6</td><td rowspan="1" colspan="1">7–12</td><td rowspan="1" colspan="1">8–10</td></tr><tr><td rowspan="1" colspan="1">Mac on <abbrev xmlns:xlink="http://www.w3.org/1999/xlink" xlink:title="abdominal segment(s)" id="ABBRID0EJBAI" xlink:type="simple">Abd</abbrev>. IV posteriorly</td><td rowspan="1" colspan="1">5</td><td rowspan="1" colspan="1">5–6</td><td rowspan="1" colspan="1">4(5)</td><td rowspan="1" colspan="1">5</td><td rowspan="1" colspan="1">6</td><td rowspan="1" colspan="1">3(4)</td></tr></tbody></table></table-wrap></tp:treatment-sec></tp:taxon-treatment>
