# Supplementary material for: ﻿Smooth post-labial chaetae in Homidia (Collembola, Entomobryidae) and the description of four new species from China with the aid of DNA barcoding
Source: Zookeys. 2024 Sep 25;1213:41–73. doi: 10.3897/zookeys.1213.123839 (PMC11447461; doi:10.3897/zookeys.1213.123839)
Supplement: XML Treatment for Homidia acutus [file zookeys.1213.123839-treatment6.xml]

<!DOCTYPE tp:taxon-treatment
  PUBLIC "-//TaxonX//DTD Taxonomic Treatment Publishing DTD v0 20100105//EN" "tax-treatment-NSO.dtd">
<tp:taxon-treatment xmlns:tp="http://www.plazi.org/taxpub"><tp:treatment-meta><kwd-group><label>Taxon classification</label><kwd>
                <named-content content-type="kingdom">Animalia</named-content>
              </kwd><kwd>
                <named-content content-type="order">Collembola</named-content>
              </kwd><kwd>
                <named-content content-type="family">Entomobryidae</named-content>
              </kwd></kwd-group><mixed-citation publication-type="journal"><person-group><name><surname>Zhou</surname><given-names>Rong</given-names></name><name><surname>Huang</surname><given-names>Ling</given-names></name><name><surname>Ma</surname><given-names>Yi-Tong</given-names></name></person-group><article-title>﻿Smooth post-labial chaetae in <italic><tp:taxon-name><tp:taxon-name-part taxon-name-part-type="genus" reg="Homidia">Homidia</tp:taxon-name-part></tp:taxon-name></italic> (<tp:taxon-name><tp:taxon-name-part taxon-name-part-type="order">Collembola</tp:taxon-name-part></tp:taxon-name>, <tp:taxon-name><tp:taxon-name-part taxon-name-part-type="family">Entomobryidae</tp:taxon-name-part></tp:taxon-name>) and the description of four new species from China with the aid of DNA barcoding</article-title><source>Zookeys</source><day>25</day><month>09</month><year>2024</year><volume>1213</volume><fpage>41</fpage><lpage>73</lpage><pub-id pub-id-type="doi">10.3897/zookeys.1213.123839</pub-id></mixed-citation></tp:treatment-meta><tp:nomenclature><label>﻿</label><tp:taxon-name>
              <object-id xmlns:xlink="http://www.w3.org/1999/xlink" content-type="arpha" xlink:type="simple">176A0036-48FF-5CD1-976B-ED4FD6DEF6E0</object-id>
              <tp:taxon-name-part taxon-name-part-type="genus" reg="Homidia">Homidia</tp:taxon-name-part>
              <tp:taxon-name-part taxon-name-part-type="species" reg="acutus">acutus</tp:taxon-name-part>
            </tp:taxon-name><tp:taxon-authority>Jing &amp; Ma, 2022</tp:taxon-authority><xref ref-type="fig" rid="F30">Figs 117</xref><xref ref-type="fig" rid="F31">, 118–120</xref></tp:nomenclature><tp:treatment-sec sec-type="material" id="SECID0EBPBI"><title>Material examined.</title><p><bold><italic>Holotype</italic></bold> and three <bold><italic>paratypes</italic></bold> • China, Jiangxi Province, Pingxiang City, Luxi County, Gate of Wugong Mountain, 7-XI-2020, <named-content xmlns:xlink="http://www.w3.org/1999/xlink" content-type="dwc:verbatimCoordinates" xlink:type="simple"><named-content content-type="geo-json" specific-use="{&#34;type&#34;:&#34;Point&#34;,&#34;coordinates&#34;:[114.125833,27.490833]}" id="NCID0ESPBI" xlink:type="simple">27°29′27″N, 114°07′33″E</named-content></named-content>, 393.0 m asl, sample number 1229, collected by Y-T Ma.</p></tp:treatment-sec><tp:treatment-sec sec-type="description" id="SECID0EXPBI"><title>Additions to original description.</title><p>Colour pattern shown in Fig. <xref ref-type="fig" rid="F30">117</xref>. Ps2 <abbrev xmlns:xlink="http://www.w3.org/1999/xlink" xlink:title="macrochaeta(e)" id="ABBRID0EBQBI" xlink:type="simple">mac</abbrev> present on dorsal head (Fig. <xref ref-type="fig" rid="F31">118</xref>) (Ps2 is not shown in the original figure because of my carelessness). Post-labial chaetae G<sub>1–4</sub> and H<sub>2–4</sub> smooth, sometimes an unnamed chaeta also smooth, chaeta H<sub>1</sub> slightly ciliate and others normal ciliate (Figs <xref ref-type="fig" rid="F31">119</xref>, <xref ref-type="fig" rid="F31">120</xref>).</p><fig id="F30" position="float" orientation="portrait"><object-id xmlns:xlink="http://www.w3.org/1999/xlink" content-type="doi" xlink:type="simple">10.3897/zookeys.1213.123839.figure117</object-id><object-id xmlns:xlink="http://www.w3.org/1999/xlink" content-type="arpha" xlink:type="simple">C9E969AF-4817-59C0-8ABC-045C538D878C</object-id><label>Figure 117.</label><caption><p>Habitus of <italic><tp:taxon-name><tp:taxon-name-part taxon-name-part-type="genus" reg="Homidia">Homidia</tp:taxon-name-part><tp:taxon-name-part taxon-name-part-type="species" reg="acutus">acutus</tp:taxon-name-part></tp:taxon-name></italic> Jing &amp; Ma, 2022 (lateral view). Scale bar: 500 μm.</p></caption><graphic xmlns:xlink="http://www.w3.org/1999/xlink" xlink:href="zookeys-1213-041_article-123839__-g030.jpg" position="float" orientation="portrait" xlink:type="simple" id="oo_1141026.jpg"><uri content-type="original_file" xlink:type="simple">https://binary.pensoft.net/fig/1141026</uri></graphic></fig><fig id="F31" position="float" orientation="portrait"><object-id xmlns:xlink="http://www.w3.org/1999/xlink" content-type="doi" xlink:type="simple">10.3897/zookeys.1213.123839.figures118-120</object-id><object-id xmlns:xlink="http://www.w3.org/1999/xlink" content-type="arpha" xlink:type="simple">DB65E566-9786-5C57-83C5-DCC1D74ADEC1</object-id><label>Figures 118–120.</label><caption><p><italic><tp:taxon-name><tp:taxon-name-part taxon-name-part-type="genus" reg="Homidia">Homidia</tp:taxon-name-part><tp:taxon-name-part taxon-name-part-type="species" reg="acutus">acutus</tp:taxon-name-part></tp:taxon-name></italic> Jing &amp; Ma, 2022 <bold>118</bold> dorsal head (right side) <bold>119</bold> labial and post-labial chaetotaxy (right side) <bold>120</bold> photograph of labial and post-labial chaetotaxy (right side). Scale bars: 20 μm.</p></caption><graphic xmlns:xlink="http://www.w3.org/1999/xlink" xlink:href="zookeys-1213-041_article-123839__-g031.jpg" position="float" orientation="portrait" xlink:type="simple" id="oo_1141027.jpg"><uri content-type="original_file" xlink:type="simple">https://binary.pensoft.net/fig/1141027</uri></graphic></fig></tp:treatment-sec></tp:taxon-treatment>
